# Supplementary material for: Analysis of CcGASA family members in Citrus clementina (Hort. ex Tan.) by a genome-wide approach
Source: BMC Plant Biol. 2021 Dec 1;21:565. doi: 10.1186/s12870-021-03326-6 (PMC8638133; doi:10.1186/s12870-021-03326-6)
Supplement: Supplementary file 1 — Additional file 1: Table S1. List of CcGASA proteins along-with their protein, CDS and genomic sequence. Table S2. Primers used for qRT-PCR analysis. Table S3. Secondary structures of CcGASA protein. Table S4. Protein, CDS and genomic sequences of Citrus sinensis, Citrus maxima, Poncirus trifoliata, Arabidopsis, apple and grape. Table S5. Analysis of cis-elements in the CcGASA genes. Table S6. Sequence information of predicted transcription factors (TF) that interacts with CcGASA genes. Table S7. The collinearity genelink of GASA family genes in citrus, Arabidopsis, apple and grape genomes. [file 12870_2021_3326_MOESM1_ESM.xlsx]

## Sheet: Table S1
Table S1 List of CcGASA proteins along-with their CDS, genomic and promoter sequence
Transcript ID	Protein Name	Gene ID	Protein Sequence	CDS Sequence	Transcript Sequence	Genomic Sequence	1.9kb Promoter Sequence	EnsemblPlants Protein ID	EnsemblPlants location
Ciclev10017244m	CcGASA1	Ciclev10017244m.g	MARMLRLVVLFVALMLVLVAQNQAAGTGIAASQLQAQGNRPARGTTQGSLNHQECAPKCDYRCSATSYKKPCLFFCQKCCAKCLCVPAGTYGNKQTCPCYNNWKTKRGGPKCP	ATGGCCAGAATGCTGAGACTTGTTGTGTTATTTGTGGCATTGATGCTTGTTTTAGTGGCACAAAACCAGGCTGCGGGCACAGGAATTGCAGCGTCTCAGCTACAGGCACAAGGCAACCGCCCTGCGCGCGGTACCACCCAAGGGAGCCTTAATCATCAAGAATGTGCTCCAAAATGCGATTACAGATGCTCAGCAACTTCATACAAGAAGCCGTGCCTGTTTTTCTGCCAAAAATGTTGTGCAAAGTGCTTATGTGTGCCGGCAGGCACATATGGGAACAAGCAAACGTGCCCTTGCTACAACAACTGGAAGACAAAGCGAGGAGGACCAAAATGCCCTTGA	CCTCATCACTCAAATCCACTTCAAGCTCTTATTGTTGTGTTGTTTCTTCTCCAAAGAATAATGGCCAGAATGCTGAGACTTGTTGTGTTATTTGTGGCATTGATGCTTGTTTTAGTGGCACAAAACCAGGCTGCGGGCACAGGAATTGCAGCGTCTCAGCTACAGGCACAAGGCAACCGCCCTGCGCGCGGTACCACCCAAGGGAGCCTTAATCATCAAGAATGTGCTCCAAAATGCGATTACAGATGCTCAGCAACTTCATACAAGAAGCCGTGCCTGTTTTTCTGCCAAAAATGTTGTGCAAAGTGCTTATGTGTGCCGGCAGGCACATATGGGAACAAGCAAACGTGCCCTTGCTACAACAACTGGAAGACAAAGCGAGGAGGACCAAAATGCCCT…	CCTCATCACTCAAATCCACTTCAAGCTCTTATTGTTGTGTTGTTTCTTCTCCAAAGAATAATGGCCAGAATGCTGAGACTTGTTGTGTTATTTGTGGCATTGATGCTTGTTTTAGTGGCACAAAACCAGGTAAGTTGCTTATGCAGCATATTCTTCAGATTATCGAAAGTTCATTATTCATTTTTTCCTTTTTACTTTTTTTACTTTCTAAGTAACTCTCACTGAATAAGAAAAATTTATTAGAAAGAAACGAAGAATGAATAAATAAAAAATTCCAGATGATGTAATAAACTGATCTTGTTATCTCATAGAATAGAATTAAATCCGGGGAAAAACAAAAATTCATGATTGTATGTATAGTATGGTAGTATGGTATAATATGTAATTTCTTTTCTGTAA…	TCAGACACGGTCCAGGGTCGGGTCGGGACGGAATTTAGCCCACGCTTGCATTCGAATTTTTTCAGAATGTTTCAAATTTATTTATTATTTTTTAAATAAAAAAGTTTCAGTGCTTCCTCTGCTTCCCAAAAATGCCAAAACAACAGCAACAACTAACCCATTTTAGTTTCTCTCATATCTTCAAATCTCTCACTTTTTTTTTTTTTTTTAACAAAACGCATTAGGATTTTCTCCTTATATATCTTTAGTTTTTAAAGCTGATGAATGCTGGCCGTTGGATTCAGCCAAATGCAAGGCACACTACCAAAAATCCAGGAGTGCTGGTAAGAAAATATATTTTATATGTGCAGTACATTCACACTTAAACGCAATTTTTAAGTTAAAGTTTTGAATAAAATC…	ESR59460	KI536312: 7477430-7479641
Ciclev10022925m	CcGASA2	Ciclev10022925m.g	MTVRVLLLLGILLFCVAVAEVSSTLKKEDDGDGVQHAGVGQLVVRGVTRRLMQDLDCGGLCKQRCSLHSRPNLCNRACGTCCVRCKCVPPGTAGNRELCGSCYTDMTTHGNRTKCP	ATGACAGTACGCGTGCTTCTTCTGTTGGGGATTTTGCTCTTCTGTGTTGCAGTTGCAGAGGTTTCATCTACTCTGAAGAAAGAAGATGATGGAGATGGAGTCCAGCATGCTGGTGTTGGCCAGCTTGTTGTGAGAGGTGTAACCAGAAGGCTTATGCAAGACCTAGACTGTGGAGGGCTGTGCAAACAGAGGTGCAGTCTTCACTCAAGGCCAAACTTGTGTAACAGAGCATGCGGCACGTGTTGTGTAAGATGCAAGTGCGTGCCACCTGGCACCGCGGGTAACAGGGAGCTTTGTGGGAGTTGCTATACTGACATGACTACCCACGGAAACAGGACTAAGTGCCCATAG	GAAAAAGTATTGTTTGCCCAGCTACCCATGCATGGAATTTGAGATATAACAAAATTAAAAAAAGAGGCTTTTCTTTTTAGCCGCCTAATTGCGACCCCACATGCAGCTCTTTGAAAAAATGAGCAGTCCAGTCCAATCACTTTAAATCGCCCGCTATAAATAGCGCTTCGCAGTTGGCTACTTAGCTATCGGAATTAAGACAGCAAGTAGTAGCAGCAGCAGCGATGACAGTACGCGTGCTTCTTCTGTTGGGGATTTTGCTCTTCTGTGTTGCAGTTGCAGAGGTTTCATCTACTCTGAAGAAAGAAGATGATGGAGATGGAGTCCAGCATGCTGGTGTTGGCCAGCTTGTTGTGAGAGGTGTAACCAGAAGGCTTATGCAAGACCTAGACTGTGGAG…	GAAAAAGTATTGTTTGCCCAGCTACCCATGCATGGAATTTGAGATATAACAAAATTAAAAAAAGAGGCTTTTCTTTTTAGCCGCCTAATTGCGACCCCACATGCAGCTCTTTGAAAAAATGAGCAGTCCAGTCCAATCACTTTAAATCGCCCGCTATAAATAGCGCTTCGCAGTTGGCTACTTAGCTATCGGAATTAAGACAGCAAGTAGTAGCAGCAGCAGCGATGACAGTACGCGTGCTTCTTCTGTTGGGGATTTTGCTCTTCTGTGTTGCAGTTGCAGAGGTACACATATTACGTATAGCTAGTGAACTACTGAATTTTCTCGTTCGTTTTCACACATGGGTTTTATCGCATTTATATTGCTTTATTTAATGGCTAATGGCTGTATATCATGCTT…	TGTTATAATGTCTGATTGTGCTTTAAACATTACAGCAGAACATACATATACGTTACGGATGAACTTCCAAATGAAGCTCAACAATTTGAGATACAAACCAAAATCATGCAACCTGATTATGGTCTCCTCACATAATATTGACCGCACTTACACATACCACAAGATAACTTTCTCTTCGATTTTAAGTATCTATTTTTTATACCCCAAACAATTATTGTTGTTATTATTATTAGGGAAGGAAATTGTCTCCGATTATCCATTACGAGGGATTGAAAGTGAGTGGGAAGAAAAAGAATTTATTGAGACTAGAAAGAGCCCCCCACAATAATGAGGAGATTCGGGTTATGGAGGACAGTGGTATTCATCACAACTCCAGCTGGACCGCTCATCAGTGATCAC…	ESR52986	KI536661: 2774465-2775592
Ciclev10023012m	CcGASA3	Ciclev10023012m.g	MAKAKLVFVLLVAALFSISIVMATETQNHLDTNGYGPGSLRSYQCPSQCTRRCSQTQFHKPCMFFCQKCCAKCLCVPPGFYGNKAVCPCYNNWKTKRGGPKCP	ATGGCCAAGGCTAAGCTCGTCTTTGTCTTGCTTGTAGCAGCACTCTTTAGCATTTCCATTGTAATGGCAACTGAAACACAGAACCATCTCGACACCAATGGATATGGCCCTGGGAGTCTAAGGAGCTACCAATGCCCATCACAGTGCACAAGGAGATGTAGCCAGACGCAGTTCCACAAACCCTGCATGTTCTTCTGTCAAAAATGCTGTGCCAAGTGCCTCTGCGTCCCTCCGGGGTTCTATGGGAACAAGGCTGTATGCCCTTGCTACAATAACTGGAAGACCAAGCGCGGAGGACCCAAATGCCCCTAA	GACACTTCAAGTTTCAACCGAGCAAAACCTGAAGCCTCTTCCTATACAAAATTTCCTAAATTTCATAAAGTGAGGCTTTCTTCATTTTCTTGGTAGCAAATAGCTATTAATGGCCAAGGCTAAGCTCGTCTTTGTCTTGCTTGTAGCAGCACTCTTTAGCATTTCCATTGTAATGGCAACTGAAACACAGAACCATCTCGACACCAATGGATATGGCCCTGGGAGTCTAAGGAGCTACCAATGCCCATCACAGTGCACAAGGAGATGTAGCCAGACGCAGTTCCACAAACCCTGCATGTTCTTCTGTCAAAAATGCTGTGCCAAGTGCCTCTGCGTCCCTCCGGGGTTCTATGGGAACAAGGCTGTATGCCCTTGCTACAATAACTGGAAGACCAAGCG…	GACACTTCAAGTTTCAACCGAGCAAAACCTGAAGCCTCTTCCTATACAAAATTTCCTAAATTTCATAAAGTGAGGCTTTCTTCATTTTCTTGGTAGCAAATAGCTATTAATGGCCAAGGCTAAGCTCGTCTTTGTCTTGCTTGTAGCAGCACTCTTTAGCATTTCCATTGTAATGGCAACTGAAACACAGAACCATCTCGACACCGTAAGTTATTAAAATTTTGTGGAATCCAATCAACTTATATGTATATACGCTTGCCGATTTAACTTTCAATATAACTTGTGATTAATTTGCAGAATGGATATGGCCCTGGGAGTCTAAGGAGCTACCGTAAGTTTCACTGTGATCATGATATACCCCCAGTAGCTTTAAATTTCTTCTTCTATATTAAGTAGTTA…	AAGCAGAGCAGAGCGACATTGTTCGATGAAAACGGAATGCCCACACATGTGCTACCCAGCTGAAATGAATTGAAGTATAACAGAACGACGTCGTTCGATGAAAAGGGAATGCTCACACGAGTGTTGTCCAGCTGAAATTAAGAGGAAAAAGGATAAACGATGTTGTTTTCACAATATTCGGGGCTTGACTCGGGGCATATAGTAGAACTGACAAAAAAAAAAAAGACTAAATCAACGTGTGTCAATGCATGTATTAGCGTACATAAAAAGATGATATCATATGAAAAGGTGAGTACGCACGATTAATCTCTCTGTAAGACAACAATGTACAGTACCAATTAACAAGCCATGAAATAACAGAACCAATTTATTGTTAGAATTAAGGCATTGATCGTACGG…	ESR53837	KI536661: 7235341-7236231
Ciclev10033135m	CcGASA4	Ciclev10033115m.g	MQFSNMVSRLFLLAAIVLFCIALIENQDTQRGQEVKGANRRLLTSVDCVGLCRVRCSLHSRPNVCTRACGTCCARCNCVPPGTSGNREMCGRCYTDMTTHGNKTKCP	ATGCAATTCTCAAACATGGTGTCTCGCTTATTTCTTCTTGCAGCGATTGTGCTCTTTTGCATAGCACTGATTGAAAATCAAGACACCCAGCGGGGCCAGGAGGTCAAAGGAGCTAATAGAAGGCTTTTGACATCCGTTGATTGTGTAGGGCTGTGCAGGGTAAGATGCAGCTTACACTCGAGGCCAAACGTGTGCACAAGAGCTTGCGGGACATGCTGTGCGAGGTGCAACTGTGTTCCTCCTGGAACCTCAGGGAACAGAGAGATGTGTGGGAGATGCTATACTGACATGACGACTCATGGCAACAAGACCAAATGCCCTTAA	CAAAAACTGCAGGCTTAGTAAGTTCTGCACCTTCTGAGTTTCTTTTTTTTAATTTATAAAAAAAAAAAAAAAAAGAGTAATACAAGTAACACAGAGAAACTCACTGCTTCTGAGTTCAGATAGAGGTGATGCAATTCTCAAACATGGTGTCTCGCTTATTTCTTCTTGCAGCGATTGTGCTCTTTTGCATAGCACTGATTGAAAATCAAGACACCCAGCGGGGCCAGGAGGTCAAAGGAGCTAATAGAAGGCTTTTGACATCCGTTGATTGTGTAGGGCTGTGCAGGGTAAGATGCAGCTTACACTCGAGGCCAAACGTGTGCACAAGAGCTTGCGGGACATGCTGTGCGAGGTGCAACTGTGTTCCTCCTGGAACCTCAGGGAACAGAGAGATGTGTG…	CAAAAACTGCAGGCTTAGTAAGTTCTGCACCTTCTGAGTTTCTTTTTTTTAATTTATAAAAAAAAAAAAAAAAAGAGTAATACAAGTAACACAGAGAAACTCACTGCTTCTGAGTTCAGATAGAGGTGATGCAATTCTCAAACATGGTGTCTCGCTTATTTCTTCTTGCAGCGATTGTGCTCTTTTGCATAGCACTGGTAAGTGAAGCAAGCACACTATCTCATGTTACATGCTGTTGAAATTAATTGAGGAATAACTTAATTATTTATTTATCATAAAAAATAGTTTTCTGCATCTGCATGGAATTCTTTGGTTCGTTTCTTAATTAACATCCTACTTACTTTGCATGCAGGCTTCATCTGATGCCAAGATTGAAAATCAAGACACCCAGCGGGGCCA…	AGCGAATTGAGATCACGAGTGGCCTGAATGAATTATGGACTAATATTTTTAATGAAAATTCAATGAACAAATAGGGAAAAACCAACTAAAGGCCATTCGAAAATGAAATGTGAAGCATCGTATGTCGGCGTGCCCGAAGCAATGAGTCAACAGGCGCATGGTGAATGCACGTGGGTTGGCGGGGAGGCTCGCATATGAGGTGGATGATATACGTCTGATCTCATTCATGCTCACTGTACACTACTAAATACCACCGGCTTTCTGCCATTATTTGTGAAACAGGGAGGGGTTATATATACTTGCTTAAGTTTGAATGGACTTGAGTACATGTGTTTCAATGTTATGTTTATTCTTTTTTTTTTTTTAATATTAGAATATAAGTGATATTTTATTTATTTT…	ESR51720	KI536726: 23072340-23073588
Ciclev10033115m	CcGASA5	Ciclev10033115m.g	MQFSNMVSRLFLLAAIVLFCIALASSDAKIENQDTQRGQEVKGANRRLLTSVDCVGLCRVRCSLHSRPNVCTRACGTCCARCNCVPPGTSGNREMCGRCYTDMTTHGNKTKCP	ATGCAATTCTCAAACATGGTGTCTCGCTTATTTCTTCTTGCAGCGATTGTGCTCTTTTGCATAGCACTGGCTTCATCTGATGCCAAGATTGAAAATCAAGACACCCAGCGGGGCCAGGAGGTCAAAGGAGCTAATAGAAGGCTTTTGACATCCGTTGATTGTGTAGGGCTGTGCAGGGTAAGATGCAGCTTACACTCGAGGCCAAACGTGTGCACAAGAGCTTGCGGGACATGCTGTGCGAGGTGCAACTGTGTTCCTCCTGGAACCTCAGGGAACAGAGAGATGTGTGGGAGATGCTATACTGACATGACGACTCATGGCAACAAGACCAAATGCCCTTAA	CAAAAACTGCAGGCTTAGTAAGTTCTGCACCTTCTGAGTTTCTTTTTTTTAATTTATAAAAAAAAAAAAAAAAAGAGTAATACAAGTAACACAGAGAAACTCACTGCTTCTGAGTTCAGATAGAGGTGATGCAATTCTCAAACATGGTGTCTCGCTTATTTCTTCTTGCAGCGATTGTGCTCTTTTGCATAGCACTGGCTTCATCTGATGCCAAGATTGAAAATCAAGACACCCAGCGGGGCCAGGAGGTCAAAGGAGCTAATAGAAGGCTTTTGACATCCGTTGATTGTGTAGGGCTGTGCAGGGTAAGATGCAGCTTACACTCGAGGCCAAACGTGTGCACAAGAGCTTGCGGGACATGCTGTGCGAGGTGCAACTGTGTTCCTCCTGGAACCTCAG…	CAAAAACTGCAGGCTTAGTAAGTTCTGCACCTTCTGAGTTTCTTTTTTTTAATTTATAAAAAAAAAAAAAAAAAGAGTAATACAAGTAACACAGAGAAACTCACTGCTTCTGAGTTCAGATAGAGGTGATGCAATTCTCAAACATGGTGTCTCGCTTATTTCTTCTTGCAGCGATTGTGCTCTTTTGCATAGCACTGGTAAGTGAAGCAAGCACACTATCTCATGTTACATGCTGTTGAAATTAATTGAGGAATAACTTAATTATTTATTTATCATAAAAAATAGTTTTCTGCATCTGCATGGAATTCTTTGGTTCGTTTCTTAATTAACATCCTACTTACTTTGCATGCAGGCTTCATCTGATGCCAAGATTGAAAATCAAGACACCCAGCGGGGCCA…	AGCGAATTGAGATCACGAGTGGCCTGAATGAATTATGGACTAATATTTTTAATGAAAATTCAATGAACAAATAGGGAAAAACCAACTAAAGGCCATTCGAAAATGAAATGTGAAGCATCGTATGTCGGCGTGCCCGAAGCAATGAGTCAACAGGCGCATGGTGAATGCACGTGGGTTGGCGGGGAGGCTCGCATATGAGGTGGATGATATACGTCTGATCTCATTCATGCTCACTGTACACTACTAAATACCACCGGCTTTCTGCCATTATTTGTGAAACAGGGAGGGGTTATATATACTTGCTTAAGTTTGAATGGACTTGAGTACATGTGTTTCAATGTTATGTTTATTCTTTTTTTTTTTTTAATATTAGAATATAAGTGATATTTTATTTATTTT…	ESR51721	KI536726: 23072870-23073460
Ciclev10002979m	CcGASA6	Ciclev10002979m.g	MKLALVTFLLVSLVVTSTFFEVSMAGSDFCDSKCAVRCSKAGREDRCLKYCGICCDKCHCVPSGTYGHKDECPCYRDLKNSKGKPKCP	ATGAAGCTGGCCTTGGTTACATTCCTTCTCGTTTCTCTTGTCGTCACCTCCACTTTCTTTGAGGTCTCGATGGCTGGTTCAGATTTCTGCGACTCAAAGTGTGCGGTGAGGTGCTCAAAAGCAGGAAGGGAAGACAGGTGCCTGAAGTACTGTGGAATTTGCTGTGACAAGTGCCATTGTGTTCCATCTGGGACTTACGGGCACAAGGACGAGTGCCCTTGCTACAGGGACCTCAAGAACTCCAAGGGCAAACCTAAGTGTCCTTAA	ATTGGGCATAATTATGAGTGTTTGCGATGAAATTATCTTAAATGGCTAAGCTTGGCCTTTTGAGTTACTCCAAAGCCTTTATAAGCCACGCCGGTCCAGAAAACTCCTCCACCAATACCCAATACCACTTGACAGTCTGTAATCCGCTGTTTGGGATTTTAATTTGAAGTTGCTTGTAAGCACCTTCCAAACCCTTCACCGACTCCCTTTTCCTCCACCATAAATAGCCCCTGCGTATGCCCTATTTGCTTAACAACGATCCATAAGCAAAGCATTACCGATTCTTTGGCTCTCTTTTTGATTAGCAAATTAACTACTCTTCTTCAGGAAATTCTGAGAAAAATGAAGCTGGCCTTGGTTACATTCCTTCTCGTTTCTCTTGTCGTCACCTCCACTTTC…	ATTGGGCATAATTATGAGTGTTTGCGATGAAATTATCTTAAATGGCTAAGCTTGGCCTTTTGAGTTACTCCAAAGCCTTTATAAGCCACGCCGGTCCAGAAAACTCCTCCACCAATACCCAATACCACTTGACAGTCTGTAATCCGCTGTTTGGGATTTTAATTTGAAGTTGCTTGTAAGCACCTTCCAAACCCTTCACCGACTCCCTTTTCCTCCACCATAAATAGCCCCTGCGTATGCCCTATTTGCTTAACAACGATCCATAAGCAAAGCATTACCGATTCTTTGGCTCTCTTTTTGATTAGCAAATTAACTACTCTTCTTCAGGAAATTCTGAGAAAAATGAAGCTGGCCTTGGTTACATTCCTTCTCGTTTCTCTTGTCGTCACCTCCACTTTC…	TGGACTTGCTTCGGGAGCCTGAAAGTCGAAAGATATGGGCAGAGTAGCCAATGAAAAAACTACATATTCCGATAAGTCTTTATGACCATTGAACAAAATGCTTAAGTTAATGAAAAGAATTTAACTTGAAAAATGAAAAAAAAAAATTATAGCTCTTGCACAATTAGCGCACAGTCCATAATTTTAAGATAAATGACACAATTTGATTGAGTCCACACGCAAATTTGCTCTTTTAAGTATGGACCATCCCGTGTAACCACATGGATTTAGATTTTATTAATTCACTTATTTCCTGAACGTCACAAAAATCAATTATATTGTTTCTTTTTCCTTAAAATGACCAAAACCCATTTTTGGCGTTTTCGGCGCGGGAGTCACGTGACGTATCACGCTTTTGGT…	ESR46837	KI536799: 34403860-34404874
Ciclev10002796m	CcGASA7	Ciclev10002796m.g	MPAVSIHKKQSLTISLSLIITSCHFPVTIMKLFAVFVLVILFLQALAVVEASTMINNASNNLANRDGASDVLDIHKKHHPQKINCSQACNRRCKESSRKNMCHRACRTCCKRCHCVPPGTYGNKQACPCYASLRTHGNRPKCP	ATGCCTGCAGTTTCGATTCACAAGAAACAATCTCTCACAATCTCATTGAGCCTTATCATTACCAGCTGCCATTTCCCAGTTACAATCATGAAGCTCTTTGCGGTTTTCGTGCTCGTAATCCTGTTTCTGCAGGCACTGGCTGTGGTTGAGGCTTCAACAATGATCAATAATGCTTCTAACAACCTTGCTAATAGGGATGGAGCGAGTGATGTGTTAGATATTCACAAAAAGCATCATCCTCAAAAAATCAATTGCAGTCAAGCTTGCAATAGGAGATGCAAGGAATCATCAAGAAAAAATATGTGCCATAGAGCATGCAGAACTTGTTGCAAGAGATGCCACTGTGTTCCCCCAGGCACTTATGGTAACAAGCAGGCATGCCCTTGTTATGCTAGCCTC…	ATGCCTGCAGTTTCGATTCACAAGAAACAATCTCTCACAATCTCATTGAGCCTTATCATTACCAGCTGCCATTTCCCAGTTACAATCATGAAGCTCTTTGCGGTTTTCGTGCTCGTAATCCTGTTTCTGCAGGCACTGGCTGTGGTTGAGGCTTCAACAATGATCAATAATGCTTCTAACAACCTTGCTAATAGGGATGGAGCGAGTGATGTGTTAGATATTCACAAAAAGCATCATCCTCAAAAAATCAATTGCAGTCAAGCTTGCAATAGGAGATGCAAGGAATCATCAAGAAAAAATATGTGCCATAGAGCATGCAGAACTTGTTGCAAGAGATGCCACTGTGTTCCCCCAGGCACTTATGGTAACAAGCAGGCATGCCCTTGTTATGCTAGCCTC…	ATGCCTGCAGTTTCGATTCACAAGAAACAATCTCTCACAATCTCATTGAGCCTTATCATTACCAGCTGCCATTTCCCAGTTACAATCATGAAGCTCTTTGCGGTTTTCGTGCTCGTAATCCTGTTTCTGCAGGTACGTTTTTCTGTAAAAGATTGTCTAATTCAATGTAAAATAATGAAGCATTATTGTTTTGAGCAACTTTTCTAAATAAAACTGTGATGTGCTTCTGTTTCAGGCACTGGCTGTGGTTGAGGCTTCAACAATGATCAATAATGCTTCTAACAACCTTGCTAATGTGAGTCTCAATACGTCTCCATTTTGTTCATAAAATTTCTGCTTAATGTTGAGGCATATATATATATATACATACACATACAAATATATATATGCTCCCATTTT…	CTAATTAAATATAATTCCTAGTGGTTACTGAAATGCGTGCCATGGACAGCAGTCAAAGAAACTAAGTACATCTTCAAGCCCTTTCTTATGTCTATCCAAGTAAAAATCATTTATGCTCATGACAACCATATAATCTATAAAATTCTTTACCTTTAAGCCCAGCATATCAAATTTGTAGACCAAATCAATCGAAATCCCAAATGCCCTCCAAAAGAAGGTTCGTTATGAGTTATGTAAAGCTAAGGCTTCTAATTCTTGATACTGAAAATCACTTGCAGTCGAGTATAAGTAAGTGCACGATTCGTTCCAAATATTTTAACTACTATATTTTAAAAATTAAGCACAGCACAATGTCGTTACATGTTAATAAAGAAAATAATGCAAAAAGAAATAAAATAA…	ESR47854	KI536799: 39443522-39444758
Ciclev10002927m	CcGASA8	Ciclev10002927m.g	MAISSSKAFIASILLSLILVLHLVAADQMVNTNEGDSSYPTPTIDCGAACKARCQLSSRPNLCHRACGTCCARCKCVPPGTSGHLEVCPCYATMTTHHGRRKCP	ATGGCCATCTCGTCGTCCAAGGCTTTCATTGCTTCAATTCTCCTCTCACTTATTCTTGTTCTCCATCTTGTTGCAGCTGATCAGATGGTTAACACAAACGAAGGAGATAGCAGTTATCCCACTCCAACAATTGACTGTGGAGCTGCATGCAAGGCCAGGTGCCAGTTATCGTCGAGGCCAAACTTGTGTCACAGGGCATGTGGAACCTGCTGTGCCCGTTGCAAGTGTGTTCCTCCGGGCACTTCAGGCCATCTTGAAGTCTGCCCTTGCTACGCCACCATGACCACTCACCATGGCAGACGCAAGTGCCCTTAA	GCACCAAAAATAAAAAGAAAAATTTAGGTTTTCAAATAGCTAGGTATCAGTTACTCCGATCAAAGCCCTACTTTCAATAGTTTCTAGCATTTAAGCTAGCCATGGCCATCTCGTCGTCCAAGGCTTTCATTGCTTCAATTCTCCTCTCACTTATTCTTGTTCTCCATCTTGTTGCAGCTGATCAGATGGTTAACACAAACGAAGGAGATAGCAGTTATCCCACTCCAACAATTGACTGTGGAGCTGCATGCAAGGCCAGGTGCCAGTTATCGTCGAGGCCAAACTTGTGTCACAGGGCATGTGGAACCTGCTGTGCCCGTTGCAAGTGTGTTCCTCCGGGCACTTCAGGCCATCTTGAAGTCTGCCCTTGCTACGCCACCATGACCACTCACCATGGCA…	GCACCAAAAATAAAAAGAAAAATTTAGGTTTTCAAATAGCTAGGTATCAGTTACTCCGATCAAAGCCCTACTTTCAATAGTTTCTAGCATTTAAGCTAGCCATGGCCATCTCGTCGTCCAAGGCTTTCATTGCTTCAATTCTCCTCTCACTTATTCTTGTTCTCCATCTTGTTGCAGCTGATCAGATGGTAAAGTTTCAGTTTCTATATAACAAATTATTAATTGTTAGACGCTCAATCAATTGATTTTGGAGGGAGTTATTATTTACACATTAACTAAATAACATGAATCGCTCAGGTTAACACAAACGAAGGAGATAGCAGTTATCCCACTCCAACAATTGGTAATTAAATTTATCATCAATCGCGCGGCACATACACACACTGCTGTTTGACTGGA…	GCTACAAGTTCAAGCTCTAGGATGCATTGATGCTCCACGTCAAGTTTATCATCTTTATCATCGGGAGGAACTTGAAGACCAGTTTGCTTTAAAAGGGGGAGAATGATATAGAACGTGTCTAGAAGATTCTAGAGTTTATTATTTTAGGTCTTTTTTTATTTTTCCTTTTAATTTGAGTCAACTATGGTATTTGTTTTTGGTCTTTCATTTTCAATATTATTGTGATATAGTTTTCTTATTTAAATTAACTTGGAAAAGTATGTTTACTCTATTATAAATAAAAATGTATTGTCATTGTTTTAGAATAACTTTTTTTATTAATAAAAACTCCTCTTTTACAATTTCTTTTGAGATTATCTATCAAAATATCTTCTATCGAGTCATTTGGATTATAACATC…	ESR48417	KI536799: 41912094-41912879
Ciclev10002984m	CcGASA9	Ciclev10002984m.g	MNDSEIHTYTYVQVNSSKGTGYPKPTIDCGGACQARCRLSSRPNLCHRACGTCCARCNCVPPGTAGNTEVCPCYANMTTHHGRRKCP	ATGAATGATTCTGAAATACATACATATACGTACGTGCAGGTTAACTCAAGCAAAGGAACTGGTTATCCAAAACCAACAATTGACTGTGGAGGTGCATGCCAGGCCAGGTGCCGATTATCGTCGAGGCCAAACCTGTGCCACAGGGCATGTGGTACCTGCTGCGCCCGTTGCAATTGTGTTCCTCCAGGCACTGCAGGCAACACTGAGGTCTGCCCTTGCTACGCCAATATGACCACCCACCATGGCAGACGCAAGTGCCCTTGA	ATGCACAGAGAAGAGAAGCAGACACTAAGCATAACTATTTGTAAGCCATGGCCATCTCCAAAGCTCTTATTGCTTCAGTCCTCCTCTCACTACTTGTTTTTCATCTCGTTGAAGCTGATGAGCATACGGTAAAGTTTCCAGCACCTTCGATGCTCAAATAATTGATGAATATTGGAGTTACTTGTAAACTTGTAACATGAATGATTCTGAAATACATACATATACGTACGTGCAGGTTAACTCAAGCAAAGGAACTGGTTATCCAAAACCAACAATTGACTGTGGAGGTGCATGCCAGGCCAGGTGCCGATTATCGTCGAGGCCAAACCTGTGCCACAGGGCATGTGGTACCTGCTGCGCCCGTTGCAATTGTGTTCCTCCAGGCACTGCAGGCAACAC…	ATGCACAGAGAAGAGAAGCAGACACTAAGCATAACTATTTGTAAGCCATGGCCATCTCCAAAGCTCTTATTGCTTCAGTCCTCCTCTCACTACTTGTTTTTCATCTCGTTGAAGCTGATGAGCATACGGTAAAGTTTCCAGCACCTTCGATGCTCAAATAATTGATGAATATTGGAGTTACTTGTAAACTTGTAACATGAATGATTCTGAAATACATACATATACGTACGTGCAGGTTAACTCAAGCAAAGGAACTGGTTATCCAAAACCAACAATTGGTAAAATTATGTTATCAAATTAATACTACTGTTTCTGTTTGCTTCGATTAAATTAATGTTCATATACAGCTGATTAATCTGATTTTTTTTTTTTTTGTCTAATCAATCAGACTGTGGAGGT…	TTTCGAGTATATATATATACTGTACCATTTTCTATGAAGTCACAATCTGTTTCGAAAATCTTTAACAAGGTCCGGCTCCGGTCCCCAAAACCAATCACTTCCACAGAGTTCCCTATATCTTTGTCAGCCAGTTCGGTTGGCAATTTCGGACACCGCCTATTTTCGATCATTTTCTGATTATGAATGCTGCTCTCACAAAAAAATAAATACGTAGTATGTATATCTTGCTTAGTCAATCATGTGATAGTTAAAGCTTTGTGGCGAATAGTGTAACTAGCATTACCATTGGCTAAGATTTTGAATCCAAAACGTTGGTACATTCACTTCTAAGTACTTAAACTCACCTCCATCACCTTTGCCTGATTTGATCTCATCACATCCACGCAAAAATATGATAAC…	ESR48418	KI536799: 41919360-41920169
Ciclev10013200m	CcGASA10	Ciclev10013200m.g	MATSRSSILLLVSILLLITLSNVAEAYGRGKLRSSECNPKCSYRCSATSHKKPCMFFCLKCCSKCLCVPPGTYGNKQVCPCYNNWKTKEGGPKCP	ATGGCCACCTCTCGCAGCTCAATTCTGTTGTTGGTGTCAATTCTTCTTTTGATCACACTCTCCAATGTGGCTGAGGCTTATGGTCGTGGCAAGCTCCGGTCATCAGAATGCAATCCAAAGTGTTCTTATCGGTGTTCGGCGACGTCGCACAAGAAGCCATGCATGTTCTTTTGCTTAAAGTGCTGCTCAAAATGCCTGTGCGTGCCTCCTGGAACTTACGGAAACAAGCAAGTTTGCCCTTGTTACAATAACTGGAAGACCAAGGAGGGAGGACCCAAATGCCCGTAA	ATTCCAAATTCTTCTTCTCTTTTTCTTTTGAAAGAATCATCTCACAGAGTGAGCGAAGTGAGGTAACTCTAGTGTAGAAGAGAATACACATGGCCACCTCTCGCAGCTCAATTCTGTTGTTGGTGTCAATTCTTCTTTTGATCACACTCTCCAATGTGGCTGAGGCTTATGGTCGTGGCAAGCTCCGGTCATCAGAATGCAATCCAAAGTGTTCTTATCGGTGTTCGGCGACGTCGCACAAGAAGCCATGCATGTTCTTTTGCTTAAAGTGCTGCTCAAAATGCCTGTGCGTGCCTCCTGGAACTTACGGAAACAAGCAAGTTTGCCCTTGTTACAATAACTGGAAGACCAAGGAGGGAGGACCCAAATGCCCGTAATTGAGATTTTTTTTTTTTTTTT…	ATTCCAAATTCTTCTTCTCTTTTTCTTTTGAAAGAATCATCTCACAGAGTGAGCGAAGTGAGGTAACTCTAGTGTAGAAGAGAATACACATGGCCACCTCTCGCAGCTCAATTCTGTTGTTGGTGTCAATTCTTCTTTTGATCACACTCTCCAATGTGGCTGAGGTATATGTTATGCCCATACATTACGTACTATCATATCATCGGATCTTAATTTTTATGTATTTAGCATGTTGTATGTGTACATTTAGAATTAAGTAACTGCTGATGACTCATAATTTAATAATTTATTTCTCACCCACTATCATCACGTGGATTTTTGGAATTTATAAGAGTATTTGTCACAATGTTAAAAGTGAGTGGGTTAATCTAAATTTATAAATTTTTATGTACCGATTTT…	GACTTGCCCCCTAATTCAAGTTCTGGGGTAGGTGAAAGTAAGGGCTAAACTTGAGTTGGACACAAATGGACGTTTCTAGTTCGCTATGAAAAATTACTGATGGTCTTGAGCAACCGTGATTTTATGGTAACCTTTACTAAAATTGGTACGAAAATTTCGGAGACTTCATTCGTGAAGCCTCTTAAAATTACTATGTAATTGAAATTGCTAATTCATTGCTCAACACATTAGCACGCTGGATCCTGCAAAACTAGAACATAATTACAAGTGATCCTGAGCTCAAGACGGACAGAGTAAGACGGTAATTACAAACGATAATGCAGTACGGATATATGCGTTCAAAGAATGTCAAAAAGGTGAAGAGCTAGATCCTTGCAGTCCCTGGATTTGAACAAAGGC…	ESR43805	KI536861: 22210589-22211749
Ciclev10012786m	CcGASA11	Ciclev10012786m.g	MAFRAALLLLATLLLVSTSVLSNNEEEYLLEKDTTYPKTPVPAPAPSKAPVKLFTPPPVVKPPTTYPPPVKPPTTTPPPAPPVKSPPVKPPTVTPAPPLKPPTTYPPPVKPPTTTPPPVTPPKTAPAPQVPSPASPPMPIVRSNKDCIPLCAARCKAHSRPNVCGRACTTCCVRCKCVPPGTYGNREKCGKCYTDMTTRGNKPKCP	ATGGCTTTCAGAGCTGCTCTGCTTCTGTTGGCCACTTTGCTTTTAGTCTCTACAAGTGTTTTATCCAACAATGAGGAGGAATATCTGCTAGAAAAGGATACTACTTACCCCAAAACCCCAGTACCTGCACCAGCTCCTTCTAAGGCTCCAGTTAAGCTATTCACTCCACCACCAGTAGTGAAGCCACCCACCACTTATCCACCACCAGTGAAGCCACCCACAACCACTCCCCCACCAGCACCACCAGTGAAGTCCCCACCAGTGAAGCCACCAACAGTTACGCCGGCACCACCACTCAAGCCACCCACCACTTATCCACCACCAGTGAAGCCACCCACAACCACTCCCCCACCAGTGACCCCACCTAAAACAGCTCCTGCCCCCCAAGTTCCCTCTCCG…	GGGCACCAACCAGGGACTAGCTAGCTTCTCAAACTTTCTTCTTGGTTCCTTTAGGCTGGGTTCTGTCTTCCAATGGCTTTCAGAGCTGCTCTGCTTCTGTTGGCCACTTTGCTTTTAGTCTCTACAAGTGTTTTATCCAACAATGAGGAGGAATATCTGCTAGAAAAGGATACTACTTACCCCAAAACCCCAGTACCTGCACCAGCTCCTTCTAAGGCTCCAGTTAAGCTATTCACTCCACCACCAGTAGTGAAGCCACCCACCACTTATCCACCACCAGTGAAGCCACCCACAACCACTCCCCCACCAGCACCACCAGTGAAGTCCCCACCAGTGAAGCCACCAACAGTTACGCCGGCACCACCACTCAAGCCACCCACCACTTATCCACCACCAGTG…	GGGCACCAACCAGGGACTAGCTAGCTTCTCAAACTTTCTTCTTGGTTCCTTTAGGCTGGGTTCTGTCTTCCAATGGCTTTCAGAGCTGCTCTGCTTCTGTTGGCCACTTTGCTTTTAGTCTCTACAAGTGTAAGGCTCCCTGTCCCTTCTCTTAACATTTGTACATACAGTTAAGTACTCAAACTTCTCTCTGGGTTTATGTTTTAATATTTTCTTTTTGTAGGTTTTATCCAACAATGAGGAGGAATATCTGCTAGAAAAGGTATTTTATTATTGTGGGACAAACAAAATGAAAATAGTTTAGACTGTTCAGTTTTTGTACACAAAAATTGAATCTCTGGCACAACATGCTTTGTAGTACAAAATGGTTTCTTTAAAGTATTTTTTGTTTATATTTAG…	TATTGAAATGCAGCAGTTCATGTGTATCTATTGCAGCATCTAGTACACGAGGTCATCTTTAACTTAAAAATTATTTAAATGAACTTTCTCTCTAATGATTTTGACTAGTGTTAGTAGCATGTGACATCACATGTATATAACAGGCAGATATCCCACTGCCACCGCTGAATATTTAAAGATGCCGGGCGGGTACTGACTATTGACGACTGAGCACTCAAAGCCAGTTGTAGCAATGCTAGTCTTTCTGGCTTCTGCAGGCTTGTATCATTTTAAAACGCTTCTGATTAAGCTGAATCAAAATGTGTTGTCAAAGGAACCCAAATACTGTACTCTTTATTTGTAATTAACATAGCAGGTAAGCTTCCCAGACAGTTGGCATTGGTCAGGTTCAAGCTACAT…	ESR44261	KI536861: 24264177-24265636
Ciclev10013454m	CcGASA12	Ciclev10013454m.g	MAKSFAIFILALFAISMLQIMAVAANGQGGRHYDSKHYGPGTVKSYQCPGKCDTRCSQTQYRKPCLFFCNKCCKKCLCVPPGYYGNKAVCPCYNNWKTKEGGPKCP	ATGGCTAAATCGTTTGCCATCTTCATCTTGGCTCTCTTTGCCATCTCCATGCTTCAAATAATGGCCGTGGCAGCAAATGGGCAGGGAGGTCGGCACTATGATTCGAAACATTACGGACCTGGGACTGTCAAGAGCTACCAATGCCCTGGAAAATGTGATACGAGATGCAGCCAGACCCAATACCGCAAGCCATGCCTATTCTTTTGCAACAAGTGCTGCAAGAAGTGTCTGTGTGTGCCCCCTGGCTACTATGGCAACAAGGCTGTGTGCCCTTGCTACAACAATTGGAAGACCAAGGAAGGAGGACCTAAATGCCCTTAA	ATGGCTAAATCGTTTGCCATCTTCATCTTGGCTCTCTTTGCCATCTCCATGCTTCAAATAATGGCCGTGGCAGCAAATGGGCAGGGAGGTCGGCACTATGATTCGAAACATTACGGACCTGGGACTGTCAAGAGCTACCAATGCCCTGGAAAATGTGATACGAGATGCAGCCAGACCCAATACCGCAAGCCATGCCTATTCTTTTGCAACAAGTGCTGCAAGAAGTGTCTGTGTGTGCCCCCTGGCTACTATGGCAACAAGGCTGTGTGCCCTTGCTACAACAATTGGAAGACCAAGGAAGGAGGACCTAAATGCCCTTAA	ATGGCTAAATCGTTTGCCATCTTCATCTTGGCTCTCTTTGCCATCTCCATGCTTCAAATAATGGTAACCACCCCCTCCAAAAAAAAAGAAAACACACATATCCTAATAATTTTAATTTTTCACTCTTGTATGAACATTTTTTAGAGCTTAGATGACAAATATTTTCTTTATTTACCCTAATGCAGGCCGTGGCAGCAAATGGGCAGGGAGGTCGGCACTATGATTCGGTAATACATCTCTCTCTTGTACATTTTTCTCAACTTCGTCGCAGAAAAAGATTGATTTTTTGTAAACCCTTGAGGGTTGCATTTGCAAGAAACTGATTAAATGCTGTGCATTTTGTAATTTTCAGAAACATTACGGACCTGGGACTGTCAAGAGCTACCGTAAGTTTCTCAA…	AATTATTAATTTATTGATTAATTAATATATTTTTAAATTAATAAATTTTTATAATCCCGACATTATTAATTTATAAAAATTATATCATATATATAATTGATCGTAGAAAAAGAGGAGTCCCCTTTTTTACAATTGACTATCAACGAGAATTGAATTTTCATCTAATTGAGAGAGGGAGACGGGAGACACCTTAAACGCAGTTCAAGGTAGAAAATAGAGGTGAAAATTGAAATTATGAAAAGATCACCAAAGTGAGCAGCTAGCAGTAACAGAAGAGCAGTCAAGGTCAAATCATGGCAACTCTGCATGTGTGGGATTCATACACTATTTATGTGAGAAGAATATATATCTTACGTGCATGTAAGATAGGATTTACCTTTTAACAAATTGGTCCAGTGA…	ESR44388	KI536861: 24913375-24914177
Ciclev10029695m	CcGASA13	Ciclev10029695m.g	MKLHFTTVVVCSLILSFSLLEPATAGSPFCDSKCAERCKQAGVQDRCLKYCGICCEDCKCVPSGTYGNKHECPCYRDKVNKKGKPKCP	ATGAAGCTTCACTTTACAACTGTTGTTGTTTGCTCTCTTATCCTCAGCTTCTCTCTCTTGGAGCCTGCCACGGCTGGATCACCCTTTTGTGACAGCAAGTGTGCGGAAAGGTGCAAGCAAGCAGGAGTGCAGGACCGGTGCTTGAAGTACTGCGGGATATGCTGTGAGGACTGCAAGTGTGTGCCTTCTGGGACTTACGGAAACAAGCATGAGTGCCCTTGCTACAGGGACAAGGTTAACAAGAAGGGGAAGCCCAAGTGCCCTTGA	TTCACTGCAATCAATCCTAGTACTAAAGTCACTTGAAAGGAAAGCAGAAAAAATGAAGCTTCACTTTACAACTGTTGTTGTTTGCTCTCTTATCCTCAGCTTCTCTCTCTTGGAGCCTGCCACGGCTGGATCACCCTTTTGTGACAGCAAGTGTGCGGAAAGGTGCAAGCAAGCAGGAGTGCAGGACCGGTGCTTGAAGTACTGCGGGATATGCTGTGAGGACTGCAAGTGTGTGCCTTCTGGGACTTACGGAAACAAGCATGAGTGCCCTTGCTACAGGGACAAGGTTAACAAGAAGGGGAAGCCCAAGTGCCCTTGAATTTCGAAACCGCATCAAAATTCAAATGCATCTGCTTTAATTATGTTCTGTAAACAGTATTATTATTATTGGTAGTATTA…	TTCACTGCAATCAATCCTAGTACTAAAGTCACTTGAAAGGAAAGCAGAAAAAATGAAGCTTCACTTTACAACTGTTGTTGTTTGCTCTCTTATCCTCAGCTTCTCTCTCTTGGAGCCTGCCACGGCTGGATCACGTAAGCTTCTTGTCGATCTTACTGGGGCTCTTTCTTTTTTCTTTTAGAAAGATTAATGGTTGCATGCATGAAAATTAGTAACTGACGATATTGAATGTGGGTTTTTGGCAGCCTTTTGTGACAGCAAGTGTGCGGAAAGGTGCAAGCAAGCAGGAGTGCAGGACCGGTGCTTGAAGTACTGCGGGATATGCTGTGAGGACTGCAAGTGTGTGCCTTCTGGGACTTACGGAAACAAGCATGAGTGCCCTTGCTACAGGGACAAGGT…	TCTTCAAATGCTTGTTAATTATCATGTTTCTAGGACACATTCATTTTTAAAACCTTTTGTTCCACACGTAATCTTACTTTCTGAAATATTGGAATGCTACATAATAGTTTAACCATGAGATAAACCCACTGTAAGGGTGCCCCTACTTATGTGTTCATGATTTCTCATTGTTGATAAAATCTTAAATAATTTTTTTTTTCTAATATTCTGCCTCCAGGATTTCAACATGAGTATCTTAGCAGCCTATACACGTCCAAGCTCAAAGTCTGAAATTGTCAAGGTATAACAGCTTTGTTGTATGTTGTTATCATACCTCGTATCCCTGGACATTTTTGTGTCTTTCTTCCTGGACATGCTAAAACTTCTGAGGTATAATTTTCAGGTCAATTTGCTGGCTTC…	ESR36108	KI536978: 2308972-2309555
Ciclev10006931m	CcGASA14	Ciclev10006931m.g	AGGEGSLKPEQCKPACDYRCSATSHRKPCLFFCNKCCNKCLCVPSGTYGHKEECPCYDKWKTKEGKPKCP	GCCGGCGGAGAAGGATCACTTAAACCTGAGCAGTGTAAGCCAGCTTGTGACTACCGGTGTTCGGCAACTTCGCACAGGAAGCCATGCTTGTTCTTCTGCAACAAGTGCTGCAACAAATGCTTGTGTGTACCTTCAGGCACTTACGGGCACAAAGAAGAATGTCCATGCTACGACAAATGGAAGACAAAGGAAGGAAAGCCTAAATGTCCTTAG	GCCGGCGGAGAAGGATCACTTAAACCTGAGCAGTGTAAGCCAGCTTGTGACTACCGGTGTTCGGCAACTTCGCACAGGAAGCCATGCTTGTTCTTCTGCAACAAGTGCTGCAACAAATGCTTGTGTGTACCTTCAGGCACTTACGGGCACAAAGAAGAATGTCCATGCTACGACAAATGGAAGACAAAGGAAGGAAAGCCTAAATGTCCTTAG	GCCGGCGGAGAAGGATCACTTAAACCTGAGCGTAAGTAACAAATTTTTGAAACAATGGGGTCAGATCTTATTTGCCTAAATTTATTGAGTAAAAATACAAAACTAAGGTGAAATTGAAAAAAATATATATATATTTTGCGACTGCTGACATAAATATACATTATTCTTAATTAACACATGACACATGATTTTTGTTCATAACAATTATTCTTGGCGTATAATTAACTGGTAAAAAAATGTGTGTGCATGCATGCAGAGTGTAAGCCAGCTTGTGACTACCGGTGTTCGGCAACTTCGCACAGGAAGCCATGCTTGTTCTTCTGCAACAAGTGCTGCAACAAATGCTTGTGTGTACCTTCAGGCACTTACGGGCACAAAGAAGAATGTCCATGCTACGAC…	CAATCCTTCATTGTGTGCATAATAGGTTACTCATTCAGTCTGACATGGGTTAAAAGTAAAGATGGAGAAGAATTCGAGCTGCTTTATCGTGTGTTATCTTTGGGTACACTGGAGAGGGTGGCGCTAGGGTGGATGATGGATGAAATAATGTTCAGCACAAGTATGTGTCCAATATTTTTCGAGAGGATATCCCGGGTGATCAAGTAGTGTTATTGATTCTCAAATCATCGTTACTGGTGTTTTTCATGATGTGAAATTCTGCCTTCTCAAATACTGTCAATTGTGAGTTGTGACAAACGGACTTTGATGTGAAAAACCGATGTCGATCGTTCATAAATGAGTAGATTATTTTGTGAAGTTTTTAACAGCTAATCCCCTATTTGGATCCTCCAACGAAAG…	ESR34157	KI537036: 15301341-15301778
Ciclev10006668m	CcGASA15	Ciclev10006668m.g	AGGEGSLKPEQCESACNYRCSATSHRNPCIEFCNMCCKKCLCVPSGTYGHKEECPCYNNWKTKEGTPKCP	GCTGGTGGAGAGGGATCACTCAAACCTGAACAGTGTGAGAGTGCCTGCAATTATCGTTGTTCAGCAACATCACATAGAAACCCATGCATAGAATTTTGCAATATGTGCTGCAAAAAATGCTTATGTGTTCCTTCAGGCACTTATGGGCATAAAGAAGAATGTCCATGCTACAACAACTGGAAAACTAAGGAAGGAACACCCAAGTGTCCTTAA	GCTGGTGGAGAGGGATCACTCAAACCTGAACAGTGTGAGAGTGCCTGCAATTATCGTTGTTCAGCAACATCACATAGAAACCCATGCATAGAATTTTGCAATATGTGCTGCAAAAAATGCTTATGTGTTCCTTCAGGCACTTATGGGCATAAAGAAGAATGTCCATGCTACAACAACTGGAAAACTAAGGAAGGAACACCCAAGTGTCCTTAA	GCTGGTGGAGAGGGATCACTCAAACCTGAACGTAAGTAACATTTCATTTTCCTTCTATTTTCTTTTAATAATCAATAGTTTTGAGTCATATTCAAATTTGAACATTCGGATTTAATAAAATTCAGATTTTTAAATTAAATCCGATTTTTTAAATCCAGACGTCCGTATCTAAGCATCACTATTCAAGTTATAAGTACTAATTAAATGTATCATTTGTACATGCACGTGCAGAGTGTGAGAGTGCCTGCAATTATCGTTGTTCAGCAACATCACATAGAAACCCATGCATAGAATTTTGCAATATGTGCTGCAAAAAATGCTTATGTGTTCCTTCAGGCACTTATGGGCATAAAGAAGAATGTCCATGCTACAACAACTGGAAAACTAAGGAAGGAACAC…	TAATGAAATCAGACGGATGGAAATTAATTGCACAACTAAAGATAATAAGTGAGCAACCGTGAAGAGGGAATGCGAGTTTGGGTGATTAATCAAGAATCAAGGAAAAAAAAATGTCAAATCTTTAGGATAAGATGCCGACATAACCATTAAAAATTTCCAACCCTTTCAGTATCCATTCTCATTAATTAAATTAACTGAAAAAATAAGGACTTACTTTTTTCCATCTATCACGGCCATCAATGAAACATTAGACACAACCATGGTGCCATTGTGAAGCACTCTCTTTCAGCTACTCCTTTGAAGGCGGTGCTGGGACTAGCAGTTTGGAAATTAAATTTAAAAGATTATGATCGGACTGGTGGGTAAGCAATAAAAGGCAAAGAGGAAACGATGAATGAA…	ESR34159	KI537036: 15311772-15312184
Ciclev10006310m	CcGASA16	Ciclev10006243m.g	MATSIVEAPTPQPAESSGRNGNHSTYGTTQGSLQPQECGPRCTTRCSKTQYRKPCLVFCQKCCAKCLCVPAGFYGNKQSCPCYNNWKTKRGGPKCP	ATGGCTACCAGCATTGTTGAGGCTCCAACTCCGCAGCCTGCAGAGTCAAGTGGTAGAAACGGCAACCATTCCACGTACGGTACCACCCAAGGAAGTCTTCAACCTCAAGAGTGCGGACCACGATGCACGACAAGATGCTCAAAGACACAATACAGGAAGCCATGCTTGGTCTTCTGTCAAAAGTGCTGTGCCAAGTGCTTGTGTGTGCCTGCTGGATTTTATGGAAACAAGCAATCCTGCCCTTGCTACAATAACTGGAAAACTAAGAGAGGAGGACCGAAATGCCCTTGA	AATGTAATAGCAATCTGTGATTTATCTTTCTGTTGTTTTGAAGATTATATGCGTCGGTCCATCACGTTAATTTATGGCTACCAGCATTGTTGAGGCTCCAACTCCGCAGCCTGCAGAGTCAAGTGGTAGAAACGGCAACCATTCCACGTACGGTACCACCCAAGGAAGTCTTCAACCTCAAGAGTGCGGACCACGATGCACGACAAGATGCTCAAAGACACAATACAGGAAGCCATGCTTGGTCTTCTGTCAAAAGTGCTGTGCCAAGTGCTTGTGTGTGCCTGCTGGATTTTATGGAAACAAGCAATCCTGCCCTTGCTACAATAACTGGAAAACTAAGAGAGGAGGACCGAAATGCCCTTGAACTGCTCATTATTAATTAACTTTTATTCCATAAAC…	ACTCATTCTCACTTGCAACTCGTTGCTTCCTCTATATCTCTTTATCCCTTCTCTGTACTTGCTCCACACTTACTGAAAATGGCAAGCAAGCTTAGTGTTGTAGCATTCTCTCTTGTTTTGATTTTTCTTTTTCTTGTGGAGAATCATGTAAGTCTCTGTGTGTGTGTGTGTGTGTCTATGCCGTTTAATTCTTTAACTAAAGCAAGATCGATTCATCAGACTGCATGCATACAGTTTTATTTATCTTCATTCTCGTAAATTTAAAAACGTAATTTTGCGACTCGCCCAGGCTACCAGCATTGTTGAGGCTCCAACTCCGCAGCCTGCAGAGTCAAGTGGTAGAAACGGCAACCATTCCACGGTGAGATTTTACAGATGGGCACTGCTAGGTAGCTTTAT…	CGTCATATTTTGTGAAGAGGAGAAAGAGCTCTTGTGGGCTAAGTTGGGACGCAGCCCAGCCAAATTTTGGAAAAAGACATTTACAAAACCGCCATTATTGTAATTCCAAAAAGTTGCCTCCGCCGTATTTATAAAACTGCCACTAAGTTCATGAAATTGCCGCTATGAGATTTTCAAAATTGCCATTCTTATTTATAAAAAATAACTACGGTCATTTTCCAATTTCTTATTCAGTACTCCATATTACTTTAGAAATTTCATTTCCTCTCTAAGATATTGCGATGGTAAGAAATTTATCACTTATTTGATTTTTAATTCTTTGAAGTTGATTATTTTCCTTGTCAAAGGAATTTAATTCACAAGGCATTTCTCAAACCCAAAAGTAATAATTTTAAGGAA…	ESR34467	KI537036: 22139872-22141728
Ciclev10006347m	CcGASA17	Ciclev10006243m.g	MKIDLNPYYYNTSQIYGGDASECGPRCTTRCSKTQYRKPCLVFCQKCCAKCLCVPAGFYGNKQSCPCYNNWKTKRGGPKCP	ATGAAAATAGATTTAAATCCTTATTATTATAATACATCTCAAATTTATGGTGGTGATGCTTCAGAGTGCGGACCACGATGCACGACAAGATGCTCAAAGACACAATACAGGAAGCCATGCTTGGTCTTCTGTCAAAAGTGCTGTGCCAAGTGCTTGTGTGTGCCTGCTGGATTTTATGGAAACAAGCAATCCTGCCCTTGCTACAATAACTGGAAAACTAAGAGAGGAGGACCGAAATGCCCTTGA	ACTCATTCTCACTTGCAACTCGTTGCTTCCTCTATATCTCTTTATCCCTTCTCTGTACTTGCTCCACACTTACTGAAAATGGCAAGCAAGCTTAGTGTTGTAGCATTCTCTCTTGTTTTGATTTTTCTTTTTCTTGTGGAGAATCATGTAAGTCTCTGTGTGTGTGTGTGTGTGTCTATGCCGTTTAATTCTTTAACTAAAGCAAGATCGATTCATCAGACTGCATGCATACAGTTTTATTTATCTTCATTCTCGTAAATTTAAAAACGTAATTTTGCGACTCGCCCAGGCTACCAGCATTGTTGAGGCTCCAACTCCGCAGCCTGCAGAGTCAAGTGGTAGAAACGGCAACCATTCCACGTACGGTACCACCCAAGGAAGTCTTCAACCTCAAGGTAA…	ACTCATTCTCACTTGCAACTCGTTGCTTCCTCTATATCTCTTTATCCCTTCTCTGTACTTGCTCCACACTTACTGAAAATGGCAAGCAAGCTTAGTGTTGTAGCATTCTCTCTTGTTTTGATTTTTCTTTTTCTTGTGGAGAATCATGTAAGTCTCTGTGTGTGTGTGTGTGTGTCTATGCCGTTTAATTCTTTAACTAAAGCAAGATCGATTCATCAGACTGCATGCATACAGTTTTATTTATCTTCATTCTCGTAAATTTAAAAACGTAATTTTGCGACTCGCCCAGGCTACCAGCATTGTTGAGGCTCCAACTCCGCAGCCTGCAGAGTCAAGTGGTAGAAACGGCAACCATTCCACGGTGAGATTTTACAGATGGGCACTGCTAGGTAGCTTTAT…	CGTCATATTTTGTGAAGAGGAGAAAGAGCTCTTGTGGGCTAAGTTGGGACGCAGCCCAGCCAAATTTTGGAAAAAGACATTTACAAAACCGCCATTATTGTAATTCCAAAAAGTTGCCTCCGCCGTATTTATAAAACTGCCACTAAGTTCATGAAATTGCCGCTATGAGATTTTCAAAATTGCCATTCTTATTTATAAAAAATAACTACGGTCATTTTCCAATTTCTTATTCAGTACTCCATATTACTTTAGAAATTTCATTTCCTCTCTAAGATATTGCGATGGTAAGAAATTTATCACTTATTTGATTTTTAATTCTTTGAAGTTGATTATTTTCCTTGTCAAAGGAATTTAATTCACAAGGCATTTCTCAAACCCAAAAGTAATAATTTTAAGGAA…	ESR34468	KI537036: 22141337-22141582
Ciclev10006243m	CcGASA18	Ciclev10006243m.g	MASKLSVVAFSLVLIFLFLVENHATSIVEAPTPQPAESSGRNGNHSTYGTTQGSLQPQECGPRCTTRCSKTQYRKPCLVFCQKCCAKCLCVPAGFYGNKQSCPCYNNWKTKRGGPKCP	ATGGCAAGCAAGCTTAGTGTTGTAGCATTCTCTCTTGTTTTGATTTTTCTTTTTCTTGTGGAGAATCATGCTACCAGCATTGTTGAGGCTCCAACTCCGCAGCCTGCAGAGTCAAGTGGTAGAAACGGCAACCATTCCACGTACGGTACCACCCAAGGAAGTCTTCAACCTCAAGAGTGCGGACCACGATGCACGACAAGATGCTCAAAGACACAATACAGGAAGCCATGCTTGGTCTTCTGTCAAAAGTGCTGTGCCAAGTGCTTGTGTGTGCCTGCTGGATTTTATGGAAACAAGCAATCCTGCCCTTGCTACAATAACTGGAAAACTAAGAGAGGAGGACCGAAATGCCCTTGA	ACTCATTCTCACTTGCAACTCGTTGCTTCCTCTATATCTCTTTATCCCTTCTCTGTACTTGCTCCACACTTACTGAAAATGGCAAGCAAGCTTAGTGTTGTAGCATTCTCTCTTGTTTTGATTTTTCTTTTTCTTGTGGAGAATCATGCTACCAGCATTGTTGAGGCTCCAACTCCGCAGCCTGCAGAGTCAAGTGGTAGAAACGGCAACCATTCCACGTACGGTACCACCCAAGGAAGTCTTCAACCTCAAGAGTGCGGACCACGATGCACGACAAGATGCTCAAAGACACAATACAGGAAGCCATGCTTGGTCTTCTGTCAAAAGTGCTGTGCCAAGTGCTTGTGTGTGCCTGCTGGATTTTATGGAAACAAGCAATCCTGCCCTTGCTACAATAAC…	ACTCATTCTCACTTGCAACTCGTTGCTTCCTCTATATCTCTTTATCCCTTCTCTGTACTTGCTCCACACTTACTGAAAATGGCAAGCAAGCTTAGTGTTGTAGCATTCTCTCTTGTTTTGATTTTTCTTTTTCTTGTGGAGAATCATGTAAGTCTCTGTGTGTGTGTGTGTGTGTCTATGCCGTTTAATTCTTTAACTAAAGCAAGATCGATTCATCAGACTGCATGCATACAGTTTTATTTATCTTCATTCTCGTAAATTTAAAAACGTAATTTTGCGACTCGCCCAGGCTACCAGCATTGTTGAGGCTCCAACTCCGCAGCCTGCAGAGTCAAGTGGTAGAAACGGCAACCATTCCACGGTGAGATTTTACAGATGGGCACTGCTAGGTAGCTTTAT…	CGTCATATTTTGTGAAGAGGAGAAAGAGCTCTTGTGGGCTAAGTTGGGACGCAGCCCAGCCAAATTTTGGAAAAAGACATTTACAAAACCGCCATTATTGTAATTCCAAAAAGTTGCCTCCGCCGTATTTATAAAACTGCCACTAAGTTCATGAAATTGCCGCTATGAGATTTTCAAAATTGCCATTCTTATTTATAAAAAATAACTACGGTCATTTTCCAATTTCTTATTCAGTACTCCATATTACTTTAGAAATTTCATTTCCTCTCTAAGATATTGCGATGGTAAGAAATTTATCACTTATTTGATTTTTAATTCTTTGAAGTTGATTATTTTCCTTGTCAAAGGAATTTAATTCACAAGGCATTTCTCAAACCCAAAAGTAATAATTTTAAGGAA…	ESR34469	KI537036: 22140369-22141728

## Sheet: Table S2
Table S2 Primers used for qRT-PCR analysis.
Primers	Sequence（5’-3’）
qCcGASA1 F1	AATCATCAAGAATGTGCTCCAA
qCcGASA1 R1	CCTCCTCGCTTTGTCTTCCA
qCcGASA2 F1	TAGACTGTGGAGGGCTGTG
qCcGASA2 R1	GTCCTGTTTCCGTGGGTAG
qCcGASA3 F1	GCTCGTCTTTGTCTTGCTTG
qCcGASA3 R1	CGTCTGGCTACATCTCCTTG
qCcGASA4 F1	GCAGCGATTGTGCTCTTT
qCcGASA4 R1	AGGGCATTTGGTCTTGTT
qCcGASA5 F1	CATAGCACTGGCTTCATCT
qCcGASA5 R1	AGGGCATTTGGTCTTGTT
qCcGASA6 F1	CTCTTGTCGTCACCTCCACTT
qCcGASA6 R1	CTGTCTTCCCTTCCTGCTTTT
qCcGASA7 F2	TTTTCGTGCTCGTAATCCTG
qCcGASA7 R2	CACATCACTCGCTCCATCCC
qCcGASA8 F3:	CTCGTCGTCCAAGGCTTTCAT
qCcGASA8 R3:	CGGGCACAGCAGGTTCCACAT
qCcGASA9 F2	CAGGCCAGGTGCCGATTAT
qCcGASA9 R2	AAGGGCAGACCTCAGTGTT
qCcGASA10 F1	AGTGTTCTTATCGGTGTTCGG
qCcGASA10 R1	GTCCTCCCTCCTTGGTCTTC
qCcGASA11 F2	GCCACCAACAGTTACGCC
qCcGASA11 R2	GCATCTTGCTGCACATAG
qCcGASA12 F1	AAATGGGCAGGGAGGTCG
qCcGASA12 R1	TGGCTTGCGGTATTGGGT
qCcGASA13 F1	CACGGCTGGATCACCCTTTTG
qCcGASA13 R1	CACTTGGGCTTCCCCTTCTTG
qCcGASA14 F4	CGGTGTTCGGCAACTTCGCA
qCcGASA14 R4	TCTTCCATTTGTCGTAGCAT
qCcGASA15 F3	CCTGAACAGTGTGAGAGTGC
qCcGASA15 R3	GGACATTCTTCTTTATGCCCA
qCcGASA16 F1	GGCTACCAGCATTGTTGAGG
qCcGASA16 R1	GCACTTGGCACAGCACTTTT
qCcGASA17 F1	TGGTGGTGATGCTTCAGAGTG
qCcGASA17 R1	AAGGGCAGGATTGCTTGTTTC
actinF	ATCTGCTGGAAGGTGCTGAG
actinR	CCAAGCAGCATGAAGATCAA

## Sheet: Table S3
Table S3 Secondary structures of CcGASA protein
Protein	α helix		β strand		TM helix		Random coil
	length(A.A)	Proportion(%)	length(A.A)	Proportion(%)	length(A.A)	Proportion(%)	length(A.A)	Proportion(%)
CcGASA1	46	0.407	0	0	12	0.106	55	0.487
CcGASA2	50	0.431	0	0	11	0.095	55	0.474
CcGASA3	42	0.408	0	0	13	0.126	48	0.466
CcGASA4	49	0.457	0	0	12	0.112	46	0.43
CcGASA5	58	0.513	0	0	11	0.097	44	0.389
CcGASA6	46	0.523	0	0	0	0	42	0.478
CcGASA7	56	0.392	10	0.07	16	0.112	61	0.427
CcGASA8	46	0.442	0	0	12	0.115	46	0.442
CcGASA9	40	0.46	0	0	0	0	47	0.54
CcGASA10	43	0.453	0	0	11	0.116	41	0.432
CcGASA11	66	0.32	0	0	0	0	140	0.68
CcGASA12	49	0.462	0	0	12	0.113	45	0.425
CcGASA13	36	0.409	0	0	12	0.136	40	0.455
CcGASA14	32	0.457	0	0	0	0	38	0.543
CcGASA15	32	0.457	0	0	0	0	38	0.543
CcGASA16	46	0.479	0	0	0	0	50	0.521
CcGASA17	27	0.333	7	0.086	0	0	47	0.58
CcGASA18	53	0.449	0	0	12	0.102	53	0.449

## Sheet: Table S4
Table S4 Protein, CDS and Genomic sequences of Citrus sinensis, Citrus maxima, Poncirus trifoliata, Arabidopsis, apple and grape				,
Species	Protein ID	Protein Name	Protein Sequence	CDS Sequence	Genomic Sequence	Location
Citrus sinensis	Cs2g31040.1	CsGASA1	MARMLRIVVLFVALMVVLVAQNQAAGTGIAAPQLQPQGNRPARGTTQGSLNPQECAPKCDYRCSATSYKKPCLFFCQKCCAKCLCVPAGTNGNKQTCPCYNNWKTKRGGPKCP	ATGGCTAGAATGCTGAGAATTGTCGTGTTATTTGTGGCATTGATGGTTGTTTTAGTGGCACAAAACCAGGCTGCGGGCACAGGAATTGCCGCACCTCAGCTACAGCCACAAGGCAATCGCCCTGCGCGTGGCACCACCCAAGGGAGCCTTAATCCTCAAGAATGTGCTCCAAAATGCGATTATAGATGCTCAGCAACTTCATACAAGAAGCCGTGCCTGTTTTTCTGCCAAAAATGTTGTGCAAAGTGCTTATGTGTGCCGGCAGGCACAAATGGGAACAAGCAAACGTGCCCTTGCTACAACAACTGGAAGACAAAGAGAGGAGGACCAAAATGCCCTTGA	ATAAGTACCATTCACTTCCTTCAGAACTTTTCACACCCAACTCCCTCATCACTCAAATCCACTTCAAGCTCTTATCGTTGTGTTGTTTCTTCTCCAAAGAATAATGGCTAGAATGCTGAGAATTGTCGTGTTATTTGTGGCATTGATGGTTGTTTTAGTGGCACAAAACCAGGTAAGTTGCTTATGCAGCATATTCTTTGGATTATCAAAAGTTCATTACTTATTTTTTCCTTTTTACTTTTTTTACTTTCTAAGTAACTCTCACTGAATAAGAAAAATTTATTAGAAAGAAACAAAAAATGAATGAATAAATAAATAATTCCGGACGATATGATGAACTGATCTTGTTATCTCATAGAATAGAATTAAATCCGGGGAAAAACAAAAATTCATGATTGT…	chr2:30,417,359..30,419,029
	Cs3g15690.1	CsGASA2	MKLALVTFLLVSLVLTSTFFEVSMAGSDFCDSKCAVRCSKAGREDRCLKYCGICCDKCHCVPSGTYGHKDECPCYRDLKNSKGKPKCP	ATGAAGCTGGCCTTAGTTACGTTCCTTCTCGTTTCGCTTGTCCTCACCTCCACTTTCTTTGAGGTCTCAATGGCTGGTTCAGATTTCTGCGACTCAAAGTGTGCGGTGAGGTGCTCAAAAGCAGGAAGGGAAGACAGGTGCCTGAAGTACTGTGGAATTTGCTGTGACAAGTGCCATTGTGTTCCATCTGGGACTTACGGGCACAAGGACGAGTGCCCTTGCTACAGGGACCTCAAGAACTCCAAGGGCAAACCTAAGTGTCCTTAA	ATTGGGCATAATTATGAGTGTTTGTGATGAAATTATCTTATATGGCTAAGCTTGGCCTTTTGAGTTACTCCAAAGCCTTTATAAGCCACGCCGGTCCAGAAAATTCCTCCACCAATACCCAATACCACTTGACAGTCTGTAATCCGCTGTTTGGGATTTTAATTTGAAGTTGCTTGTAAGCACCTTCCAAACACTTCACCTACTCCCTTTTCCTCCACCATATATAGCCCCTGCGTATGCCCTATTTGCTTTAACAACGATCCATAAGCAAAGCATTACCGATTCTTTGGCTCTCTTTTTTATTAGCAAATTAACTACTCTTCTTCAGGAAATTCTGAGAAAAATGAAGCTGGCCTTAGTTACGTTCCTTCTCGTTTCGCTTGTCCTCACCTCCACTTT…	chr3:19,702,373..19,704,083
	Cs3g26080.1	CsGASA3	MALSKSLTGSLLIISLVIHVFQLAQSDDLMVIKSVAESPMVQKIEGYWFAHDSDCDGACAARCQLSSRPRLCKRACGTCCARCDCVPPGTSGNYDACPCYANMTTHGGRHKCP	ATGGCTCTCTCCAAGAGTCTGACGGGTTCGCTTCTCATCATTTCCCTCGTTATACATGTCTTCCAGCTTGCTCAATCCGATGACCTAATGGTGATCAAGAGCGTGGCAGAGAGTCCTATGGTACAAAAGATTGAGGGTTATTGGTTCGCGCATGATTCAGATTGTGACGGAGCATGTGCTGCAAGATGCCAGTTATCGTCAAGGCCAAGGCTGTGCAAGAGGGCATGTGGGACGTGTTGTGCTCGTTGTGACTGTGTTCCTCCCGGCACTTCTGGTAACTATGATGCATGCCCCTGCTACGCCAACATGACTACCCACGGCGGTCGCCACAAGTGCCCTTAA	ATGGCTCTCTCCAAGAGTCTGACGGGTTCGCTTCTCATCATTTCCCTCGTTATACATGTCTTCCAGCTTGCTCAATCCGATGACCTAATGGTGACGTGTTTTATGCGATCCTTCTTTTCTTTTAGCTTTCCTTTTCCGTTTTTGTTACGAAATGATCAGATTTCGTCATTATTCTCTAACACCGAACAAACCTGAGTGTTGGATTTTTCAGGTGATCAAGAGCGTGGCAGAGAGTCCTATGGTACAAAAGATTGGTATGTATGCATATAACTATGCCCCGCATTTGCTTATCTCATTTTGTAATTCAAGTTTTTGATTGAAATGAATGATATGTTTTGTGGAGTCTTGATTGGTAATTGATCAGAGGGTTATTGGTTCGCGCATGATTCAGATTGTGAC…	chr3:27,523,647..27,524,219
	Cs3g26090.1	CsGASA4	MAISSSKAFIASVLLSLILVLHLVAADQMVNTNEGASSYPTPTIDCGAACKARCQLSSRPNLCHRACGTCCARCKCVPPGTSGHLEVCPCYATMTTHHGRRKCP	ATGGCCATCTCATCGTCCAAGGCTTTCATTGCTTCAGTTCTCCTCTCACTTATTCTTGTTCTCCATCTTGTTGCAGCTGATCAGATGGTTAACACAAACGAAGGAGCTAGCAGTTATCCCACTCCAACAATTGACTGTGGAGCTGCATGCAAGGCCAGGTGCCAGTTATCGTCGAGGCCAAACTTGTGTCACAGGGCATGTGGAACCTGCTGTGCCCGTTGCAAGTGTGTTCCTCCGGGCACTTCAGGCCATCTTGAAGTCTGCCCTTGCTACGCCACCATGACCACCCACCATGGCAGACGCAAGTGCCCTTAA	CTCTCCTGTCTTTCCATCTGATATTTACGCTATAAATACCCACATCTTTGCTCTCATTTTTGCACCAAAAGTAAAAAGAAGAATTTAGGTTTTCAAATAGCCAGGTATCAGTTACTCCGATCAAAGCCCTACTTTCAATAGTTTCTAGCATTTAAGCTAGCCATGGCCATCTCATCGTCCAAGGCTTTCATTGCTTCAGTTCTCCTCTCACTTATTCTTGTTCTCCATCTTGTTGCAGCTGATCAGATGGTAAAGTTTCAGTTTCTATATAACAAATTATTAATTGTTAGACGCTCAATCAATTGATTTTGGAGGGAGTTATTATTTACACATTAACTAAATAACATGAATCGCTCAGGTTAACACAAACGAAGGAGCTAGCAGTTATCCCACTCCAAC…	chr3:27,525,198..27,526,300
	Cs3g26100.1	CsGASA5	MAISKALIASVLLSLVVFHLVEAEHTINSSKGTGYPKPSIDCGGACQARCRLSSRPNLCHRACGTCCARCNCVPPGTAGNTEVCPCYANMTTHHGRRKCP	ATGGCCATCTCCAAAGCTCTTATTGCTTCAGTCCTCCTCTCACTTGTTGTTTTTCATCTCGTTGAAGCTGAGCATACGATTAACTCAAGCAAAGGAACTGGTTATCCAAAACCATCAATTGACTGTGGAGGTGCATGCCAGGCCAGGTGCCGATTATCGTCGAGGCCAAACCTGTGCCACAGGGCATGTGGTACCTGCTGCGCCCGCTGCAATTGTGTTCCTCCAGGCACTGCAGGCAACACTGAGGTCTGCCCTTGCTACGCCAATATGACCACCCACCACGGCAGACGCAAGTGCCCTTGA	CCCTATAAATACCAACACTCACAAACTCATTTCTGCACAAAGAAGAGAAGCAGACACTAAGCATAACTAATTGTAAGCCATGGCCATCTCCAAAGCTCTTATTGCTTCAGTCCTCCTCTCACTTGTTGTTTTTCATCTCGTTGAAGCTGAGCATACGGTAAAGTTTCCAGCACCTTCGATGCTCAAATAATTGATGAATATTGGAGTTACTTGTAAACTTGTAACATGAATGATTCTGAAATACATACATAAACGTACGTGCAGATTAACTCAAGCAAAGGAACTGGTTATCCAAAACCATCAATTGGTAAAATTTTGTTATCAAATTAATACTTCTGTTTCTGTTTGCTTCGATTAAATTAATGTTCATGTACAGCTGATTAATCTGATTTTATTTAT…	chr3:27,532,832..27,533,812
	Cs5g04980.1	CsGASA6	MAVRVLLLLGILLFCVAVAEVSSTLKKEDDRDGVQHAGVGQLVVRGVTRRLMQDIDCGGLCKQRCSLHSRPNLCNRACGTCCVRCKCVPPGTAGNRELCGSCYTDMTTHGNRTKCP	ATGGCAGTACGCGTGCTTCTTCTGTTGGGGATTTTGCTCTTCTGTGTTGCAGTTGCAGAGGTTTCATCTACTCTGAAGAAAGAAGATGATAGAGATGGAGTCCAGCATGCTGGTGTTGGCCAGCTTGTTGTGAGAGGTGTAACCAGAAGGCTTATGCAAGACATAGACTGTGGAGGGTTGTGCAAACAGAGGTGCAGCCTTCACTCAAGGCCAAACTTGTGTAACAGAGCATGCGGCACGTGTTGTGTAAGATGCAAGTGCGTGCCACCTGGCACCGCGGGTAACAGGGAGCTTTGTGGGAGTTGCTATACTGACATGACTACCCATGGAAACAGGACTAAGTGCCCATAG	CATTATCGACGAAAAAGTATTGTTTGCCCAGCTACCCTGCATGGAACTTGAGATATAACAAAATTAAAAAAAGAGGCTTTTCTTTTTAGCCGCCTAATTGCGACCCCACATGCAGCTCTTTGAAAAAATGAGCAGTCCAGTCCAATCACTTTAAATCGTCCGCTATAAATTGCACTTCGCAGTTAGCTACTTAGCGTTCGGAATTAAGATAGCAAGCAGCAGCAGCAGCGATGGCAGTACGCGTGCTTCTTCTGTTGGGGATTTTGCTCTTCTGTGTTGCAGTTGCAGAGGTACACATATTACGTATAGCTAGTGAACTACTGAATTTTCTCGTTCGTTTTCACACATGGGTTTTATCGCATTTATATTGCTTTATTTAATGGCTAATGGCTATATATC…	chr5:2,959,359..2,960,789
	Cs5g04980.2	CsGASA7	MAVRVLLLLGILLFCVAVAEVSSTLKKEDDRDGVQHAGVGQAHTYLTFFELQFQLLNILKCLHILVSIKLSDTLVCPFFFFNQLVVRGVTRRLMQDIDCGGLCKQRCSLHSRPNLCNRACGTCCVRCKCVPPGTAGNRELCGSCYTDMTTHGNRTKCP	ATGGCAGTACGCGTGCTTCTTCTGTTGGGGATTTTGCTCTTCTGTGTTGCAGTTGCAGAGGTTTCATCTACTCTGAAGAAAGAAGATGATAGAGATGGAGTCCAGCATGCTGGTGTTGGCCAGGCACATACATACCTCACATTTTTTGAACTTCAGTTTCAGTTGTTGAATATATTAAAATGTTTGCATATTCTTGTATCAATTAAATTAAGTGACACGCTGGTTTGTCCCTTTTTTTTTTTTAATCAGCTTGTTGTGAGAGGTGTAACCAGAAGGCTTATGCAAGACATAGACTGTGGAGGGTTGTGCAAACAGAGGTGCAGCCTTCACTCAAGGCCAAACTTGTGTAACAGAGCATGCGGCACGTGTTGTGTAAGATGCAAGTGCGTGCCACCTGGC…	CATTATCGACGAAAAAGTATTGTTTGCCCAGCTACCCTGCATGGAACTTGAGATATAACAAAATTAAAAAAAGAGGCTTTTCTTTTTAGCCGCCTAATTGCGACCCCACATGCAGCTCTTTGAAAAAATGAGCAGTCCAGTCCAATCACTTTAAATCGTCCGCTATAAATTGCACTTCGCAGTTAGCTACTTAGCGTTCGGAATTAAGATAGCAAGCAGCAGCAGCAGCGATGGCAGTACGCGTGCTTCTTCTGTTGGGGATTTTGCTCTTCTGTGTTGCAGTTGCAGAGGTACACATATTACGTATAGCTAGTGAACTACTGAATTTTCTCGTTCGTTTTCACACATGGGTTTTATCGCATTTATATTGCTTTATTTAATGGCTAATGGCTATATATC…	chr5:2,959,359..2,960,789
	Cs5g10680.1	CsGASA8	MAKAKLVFVLLVAALFSISIVMATETQNLLDTNGYGPGSLKSYQCPSQCTRRCSQTQYHKPCMFFCQKCCAKCLCVPPGFYGNKAVCPCYNNWKTKSGGPKCP	ATGGCCAAGGCTAAGCTTGTCTTTGTCTTGCTTGTGGCAGCACTCTTTAGCATTTCCATTGTAATGGCAACTGAAACACAGAACCTTCTCGACACTAATGGATATGGCCCTGGGAGTCTAAAGAGCTACCAATGCCCATCACAGTGCACAAGGAGATGTAGCCAGACGCAGTACCACAAACCCTGCATGTTCTTCTGTCAAAAATGCTGTGCCAAGTGCCTCTGCGTCCCTCCGGGGTTCTATGGGAACAAGGCTGTATGCCCTTGCTACAATAACTGGAAGACCAAGAGCGGAGGACCCAAATGCCCCTAA	TCTCAACCGCAGTGGTTGGCATAGTAAAATCTGTTAATTAACTCGAAAAATTAGGTGAATCCACCACCTATACATATGGATGGCCAAAGAACTCAGAAAAAAAAATGTATTTAGGGAATGTTGTGTCCCAACAAAGATCACACCATGTATAAAATTATATATTGTTTTTCACTTCCCAATAATATTTATAATAAAGTTAAATTCAGCAGCAAGCCAGCAACTGATCAAGTAGGCCAAATTAAATGTACTGGCCCTAACCCTCGACAGTCTATTTATTATAACCTAACGTCAATACCAGCCCTTGACACTGTCAACTGAGCAAAACCTGAAGCCTCTTCCTATACAAAATCTCCTAAATTTCAGAAAGTGAGGCTTTCTTCATTTGCTTGGTAGCAAATA…	chr5:7,549,493..7,550,701
	Cs6g17190.1	CsGASA9	MATSRSSILFLVSILLLITLSNVAEAYGRGKLRSSECNPKCSYRCSATSHKKPCMFFCLKCCSKCLCVPPGTYGNKQVCPCYNNWKTKEGGPKCP	ATGGCCACCTCTCGCAGCTCCATTCTGTTCTTGGTGTCAATTCTTCTTTTGATCACACTCTCCAATGTGGCTGAGGCTTATGGTCGTGGCAAGCTCCGGTCATCAGAATGCAATCCAAAGTGTTCTTATCGGTGTTCGGCGACGTCGCACAAGAAGCCATGCATGTTCTTTTGCTTAAAGTGCTGCTCAAAATGCCTGTGCGTGCCTCCTGGAACTTACGGAAACAAGCAAGTTTGCCCTTGTTACAATAACTGGAAGACCAAGGAGGGAGGACCCAAATGCCCTTGA	ATCGGTCACCTTTTCCATCAAAACCCTATCTCCATTTCTTTTGTTGCTTAACCCTTTGTTCGCGCCTTCAATTTTGCGTTTTATTGTGTGCTTTTATAATGCATATATTATAATTTCCCCAAATCAGCTATATATATCCCCCACAATATCTCCATTTTTCTTCATTCCAAATTCTTCTTCTCTTTTTCTTTTGAAAGAATCATCTCACAGAGTGAGCGAAGTGAGGTAGCTCTAGTGTAGAAGACAATACACATGGCCACCTCTCGCAGCTCCATTCTGTTCTTGGTGTCAATTCTTCTTTTGATCACACTCTCCAATGTGGCTGAGGTATACGTTATACCTACACTTTAATTAGCATGTTGTATGTGTACATTTAGAATTAAGTAGCTACTGATGACT…	chr6:17,743,457..17,744,768
	Cs6g20220.1	CsGASA10	MAFRAAPLLLATLLLVSTSVLSNNEEEYLLEKDTTYPKTPVPAPAPTKAPVKPITPPPVVRPPTTYPPPVKPPTTTPPPVTPPKTAPAPQVPSPASPPMPIVRSNKDCIPLCAARCKAHSRPNVCGRACTTCCVRCKCVPPGTYGNREKCGKCYTDMTTRGNKPKCP	ATGGCTTTCAGAGCTGCTCCGCTTCTGTTGGCCACTTTGCTTTTAGTCTCTACAAGTGTTTTATCCAACAATGAGGAGGAATATCTGCTAGAAAAGGATACTACTTACCCCAAAACCCCAGTACCTGCACCAGCTCCTACTAAGGCTCCAGTTAAGCCAATCACTCCACCACCAGTAGTGAGGCCACCCACCACTTATCCACCACCAGTGAAGCCACCCACAACCACTCCCCCACCAGTGACCCCACCTAAAACAGCTCCTGCCCCCCAAGTTCCCTCTCCGGCATCTCCACCAATGCCTATTGTGAGGTCAAACAAAGATTGCATCCCACTATGTGCAGCAAGATGCAAGGCACACTCAAGGCCAAACGTTTGTGGAAGAGCTTGCACTACATGCTGT…	GTATATAATGACAAGCTGCGCCTGCTTGGAATGCTTGGGCACCAACCAGGGACTAGCTAGCTTCTCAAACTTTCTTCTTGGTTCCTTTCGGCTGGGTTCTGTCTTCCAATGGCTTTCAGAGCTGCTCCGCTTCTGTTGGCCACTTTGCTTTTAGTCTCTACAAGTGTAAGGCTCCCTGTCCCTTCTCTTAACATTTGTACATAAGCTAAGTACTCAAACTTCTCTCTGGGTTTATGTTTTAATATTTTCTTTTTGTAGGTTTTATCCAACAATGAGGAGGAATATCTGCTAGAAAAGGTATTTTATTATTGTGGGACAAACAAAATGAAAATAGTTTAGACTGTTCAGTTTTTGTACACAAAAATTGAATCTCTGTCACAACATGCTTTGTAGTACAAA…	chr6:19,791,039..19,792,559
	Cs6g21260.1	CsGASA11	MAKSFAIFILAALFAISMLQTMVVAANGQGGRHYDSKHYGPGTVKSYQCPGKCDTRCSQTQYRKPCLFFCNKCCKKCLCVPPGYYGNKAVCPCYNNWKTKEGGPKCP	ATGGCTAAATCGTTTGCCATCTTCATCTTGGCTGCTCTCTTTGCCATCTCCATGCTTCAAACAATGGTCGTGGCAGCAAATGGGCAGGGAGGTCGGCACTATGATTCGAAACATTACGGACCTGGGACTGTCAAGAGCTACCAATGCCCTGGAAAATGTGATACGAGATGCAGCCAGACCCAATACCGCAAGCCATGCCTATTCTTTTGCAACAAGTGCTGCAAGAAGTGTCTGTGTGTGCCCCCTGGCTACTATGGCAACAAGGCTGTGTGCCCTTGCTACAACAATTGGAAGACCAAGGAAGGAGGACCTAAATGCCCTTAA	ATGGCTAAATCGTTTGCCATCTTCATCTTGGCTGCTCTCTTTGCCATCTCCATGCTTCAAACAATGGTAACCACCCCCTCCAAAAAAAAAAGAAAAAGAAAAAGAAAAAGAACACACATATCCTAATAATTTTAATTTTTCACTCTTGTATGAACTTTTTTTAGAGCTTCTTAGATGACAAATATTTTCTTTATTTACCCTAATGCAGGTCGTGGCAGCAAATGGGCAGGGAGGTCGGCACTATGATTCGGTAATACATCTCTCTCTTGTACATTTTTCTCAACTTCGTCGCAGAAAAAAGACTGATTTTTTGTAAACCCTTGAGGGTTGCATTTGCAAGAAACTGATTAGATGCTGTGCATTTTGTAATTTTCAGAAACATTACGGACCTGGGACTGT…	chr6:20,465,439..20,466,252
	Cs7g08100.1	CsGASA12	MQFSNMASRLFLLAAIVLFCIALIENQDTQRGQEVKGANRRLLTSVDCVGLCRVRCSLHSRPNVCTRACGTCCARCNCVPPGTSGNREMCGRCYTDMTTHGNKTKCP	ATGCAATTCTCAAACATGGCGTCTCGCTTGTTTCTTCTTGCAGCGATTGTGCTCTTTTGCATAGCACTGATTGAAAATCAAGACACCCAGCGGGGCCAGGAGGTCAAAGGAGCTAATAGAAGGCTTTTGACATCCGTTGATTGTGTAGGGCTGTGCAGGGTAAGATGCAGCTTACACTCGAGGCCAAACGTGTGCACAAGAGCTTGCGGGACATGCTGTGCGAGGTGCAACTGTGTTCCTCCTGGAACCTCAGGGAACAGAGAGATGTGTGGGAGATGCTATACTGACATGACGACTCATGGCAACAAGACCAAATGCCCTTAA	TCATGGACCGTGTGCAATAAATATGATTGCCTCCCCCGGGGTGTAAATATGTAATTGCAACAGTTGTTGGGTACTTGACAATTGCATTCGCAAAGGAAAGAAACGGCTATAAATTATAAATAGCCACCCATGGCGTTTAGATCCTAAGCTAGTAATTGCCAATTCTGGCAAAAACTGCAGGCTTAGTAAGTTCTGCACCTTCTGAGTTTTTTTTTTTTAATTTATAAAAAAAAAAAAAAAGAGTAATACAAGTAACACAGAGAAACTCACTGCTTCTGAGTTCAGATAGAGGTGATGCAATTCTCAAACATGGCGTCTCGCTTGTTTCTTCTTGCAGCGATTGTGCTCTTTTGCATAGCACTGGTAAGTGAAGCAAGCACACTATCTCATGTTACATGC…	chr7:5,023,778..5,025,195
	Cs7g08100.2	CsGASA13	MQFSNMASRLFLLAAIVLFCIALASSDAKIENQDTQRGQEVKGANRRLLTSVDCVGLCRVRCSLHSRPNVCTRACGTCCARCNCVPPGTSGNREMCGRCYTDMTTHGNKTKCP	ATGCAATTCTCAAACATGGCGTCTCGCTTGTTTCTTCTTGCAGCGATTGTGCTCTTTTGCATAGCACTGGCTTCATCTGATGCCAAGATTGAAAATCAAGACACCCAGCGGGGCCAGGAGGTCAAAGGAGCTAATAGAAGGCTTTTGACATCCGTTGATTGTGTAGGGCTGTGCAGGGTAAGATGCAGCTTACACTCGAGGCCAAACGTGTGCACAAGAGCTTGCGGGACATGCTGTGCGAGGTGCAACTGTGTTCCTCCTGGAACCTCAGGGAACAGAGAGATGTGTGGGAGATGCTATACTGACATGACGACTCATGGCAACAAGACCAAATGCCCTTAA	TCATGGACCGTGTGCAATAAATATGATTGCCTCCCCCGGGGTGTAAATATGTAATTGCAACAGTTGTTGGGTACTTGACAATTGCATTCGCAAAGGAAAGAAACGGCTATAAATTATAAATAGCCACCCATGGCGTTTAGATCCTAAGCTAGTAATTGCCAATTCTGGCAAAAACTGCAGGCTTAGTAAGTTCTGCACCTTCTGAGTTTTTTTTTTTTAATTTATAAAAAAAAAAAAAAAGAGTAATACAAGTAACACAGAGAAACTCACTGCTTCTGAGTTCAGATAGAGGTGATGCAATTCTCAAACATGGCGTCTCGCTTGTTTCTTCTTGCAGCGATTGTGCTCTTTTGCATAGCACTGGTAAGTGAAGCAAGCACACTATCTCATGTTACATGC…	chr7:5,023,778..5,025,195
	Cs8g04550.1	CsGASA14	MKLHFTTVVVCSLILSFSLLEPAMAGSPFCDSKCAERCKLAGVQDRCLKYCGICCEDCKCVPSGTYGNKHECPCYRDKVNKKGKPKCP	ATGAAGCTTCACTTTACAACTGTTGTTGTTTGCTCTCTTATCCTCAGCTTCTCTCTCTTGGAGCCTGCCATGGCTGGATCACCCTTTTGTGACAGCAAGTGTGCGGAAAGGTGCAAGCTAGCAGGAGTGCAGGACCGGTGCTTGAAGTACTGCGGGATATGCTGTGAGGACTGCAAGTGTGTGCCTTCTGGGACTTACGGAAACAAGCATGAGTGCCCTTGCTACAGGGACAAGGTTAACAAGAAGGGGAAGCCCAAGTGCCCTTGA	CTTTTAAACCCTGCTTGAGTGCTGATCAGTCACCGACTTGCCCCCACTATGCGCCAAAAAGTTCCAGCTGTGCAACTCTGTGAACATCACCATTTATTTATTTTATTTATTATTACTCACACTTTCACCCTCTCTCCACTATTTTGCTACTATAAATACGCCCTACTGATTTCTCATTCACTGCAATCAATCCTAGTACTAAAGTCACTTACTTGAAAGGAAAGCAGAAAAAATGAAGCTTCACTTTACAACTGTTGTTGTTTGCTCTCTTATCCTCAGCTTCTCTCTCTTGGAGCCTGCCATGGCTGGATCACGTAAGATTCTTGTCGATCTTACTGGGGCTTTTTCTTTTTTCTTTTAGAAAGATTAATGGTTGCATGCATGAAAATTAGTAACTGA…	chr8:2,433,599..2,434,386
Citrus grandis	Cg2g004240.1	CgGASA1	MARMLRIVVLFVALMVVLVAQNQAAGTGIAAPQLQPQGNRPARGTTQGSLNPQECAPKCDYRCSATSYKKPCLFFCQKCCAKCLCVPAGTNGNKQTCPCYNNWKTKRGGPKCP	ATGGCTAGAATGCTGAGAATTGTCGTGTTATTTGTGGCATTGATGGTTGTTTTAGTGGCACAAAACCAGGCTGCGGGCACAGGAATTGCCGCACCTCAGCTACAGCCACAAGGCAATCGCCCTGCGCGTGGCACCACCCAAGGGAGCCTTAATCCTCAAGAATGTGCTCCAAAATGCGATTATAGATGCTCAGCAACTTCATACAAGAAGCCGTGCCTGTTTTTCTGCCAAAAATGTTGTGCAAAGTGCTTATGTGTGCCGGCAGGCACAAATGGGAACAAGCAAACGTGCCCTTGCTACAACAACTGGAAGACAAAGAGAGGAGGACCAAAATGCCCTTGA	TAAGTACCATTCACTTCCTTCAGAACTTTTCACACCCAACTCCCTCATCACTCAAATCCACTTCAAGCTCTTATCGTTGTGTTGTTTCTTCTCCAAAGAATAATGGCTAGAATGCTGAGAATTGTCGTGTTATTTGTGGCATTGATGGTTGTTTTAGTGGCACAAAACCAGGTAAGTTGCTTATGCAGCATATTCTTTGGATTATCAAAAGTTCATTACTTATTTTTTCCTTTTTACTTTTTTTACTTTCTAAGTAACTCTCACTGAATAAGAAAAATTTATTAGAAAGAAACGAAGAATGAATGAATAAATAAATAATTCCGGACGATATGATGAACTGATCTTGTTATCTCATAGAATAGAATTAAATCCGGGGAAAAACAAAAATTCATGATTGTA…	chr2:4096963-4098635
	Cg2g033080.1	CgGASA2	MKLALVTFLLVSLVLTSTFFEVSMAGSDFCDSKCAVRCSKAGREDRCLKYCGICCDKCHCVPSGTYGHKDECPCYRDLKNSKGKPKCP	ATGAAGCTGGCCTTGGTTACGTTCCTTCTCGTTTCGCTTGTCCTCACCTCCACTTTCTTTGAGGTCTCAATGGCTGGTTCAGATTTCTGCGACTCAAAGTGTGCGGTGAGGTGCTCAAAAGCAGGAAGGGAAGACAGGTGCCTGAAGTACTGTGGAATTTGCTGTGACAAGTGCCATTGTGTTCCATCTGGGACTTACGGGCACAAGGACGAGTGCCCTTGCTACAGGGACCTCAAGAACTCCAAGGGCAAACCTAAGTGTCCTTAA	GTAATTGTAAAAGGGCCCAATTAATGTACATATGATGGATAAATGAAGTCAAAGAATCTATAAAATGCCATTTCCATAAATACATGCAAGTCTATTGGGCATAATTATGAGTGTTTGTGATGAAATTATCTTATATGGCTAAGCTTGGCCTTTTGAGTTACTCCAAAGCCTTTATAAGCCACGCCGGTCCAGAAAATTCCTCCACCAATACCCAATACCACTTGACAGTCTGTAATCCGCTGTTTGGGATTTTAATTTGAAGTTGCTTGTAAGCACCTTCCAAACCCTTCACCTACTCCCTTTTCCTCCACCATAAATAGCCCCTGCGTATGCCCTATTTGCTTTAACAACGATCCATAAGCAAAGCATTACCGATTCTTTGGCTCTCTTTTTGATTAG…	chr2:42125270 -42126806
	Cg3g024020.1	CgGASA3	MALSKSLTGSLLIISLVIHVFQLAQSDDLMVIKSVAESPMVQKIDCDGPCAARCQLSSRPRLCKRACGTCCARCDCVPPGTSGNYDACPCYANMTTHGGRHKCP	ATGGCTCTCTCCAAGAGTCTGACGGGTTCGCTTCTCATCATTTCCCTCGTTATACATGTCTTCCAGCTTGCTCAATCCGATGACCTAATGGTGATCAAGAGCGTGGCAGAGAGTCCTATGGTACAAAAGATTGATTGTGACGGACCATGTGCCGCAAGATGCCAGTTATCGTCAAGGCCAAGGCTGTGCAAGAGGGCATGTGGGACGTGTTGTGCTCGTTGTGACTGTGTTCCTCCCGGCACTTCTGGTAACTATGATGCATGCCCCTGCTACGCCAACATGACTACCCACGGCGGTCGCCACAAGTGCCCTTAA	CCTCAAATTGCAGGAGCTATAATAACAAGTATTTTAATTAATCGATGGCTCTCTCCAAGAGTCTGACGGGTTCGCTTCTCATCATTTCCCTCGTTATACATGTCTTCCAGCTTGCTCAATCCGATGACCTAATGGTGACGTGTTTTATGCGATCCTTCTTTTCTTTTAGCTTTCCTTTTCCGTTTTTGTTACGAAATGATCAGATTTCGTCATTATTCTCTAACACCGAACAAACCTGAGTGTTGGATTTTTCAGGTGATCAAGAGCGTGGCAGAGAGTCCTATGGTACAAAAGATTGGTATGTATGCATATAACTATGCCCCCGCATTTTCTGATCTCATTTTGTAATTCAAGTTTTTGATTGAAATGAATGATATGTTTTGTGGAGTCTTGATTGGT…	chr3:29170196 -29170883
	Cg3g024040.1	CgGASA4	MAISKALIASVLLSLVVFHLVEAEHTVNSSKGTGYPKPSIDCGGACQARCRLSSRPNLCHRACGTCCARCNCVPPGTAGNTEVCPCYANMTTHHGRHKCP	ATGGCCATCTCCAAAGCTCTTATTGCTTCAGTCCTCCTCTCACTTGTTGTTTTTCATCTCGTTGAAGCTGAGCATACGGTTAACTCAAGCAAAGGAACTGGTTATCCAAAACCATCAATTGACTGTGGAGGTGCATGCCAGGCCAGGTGCCGATTATCGTCGAGGCCAAACCTGTGCCACAGGGCATGTGGTACCTGCTGCGCCCGCTGCAATTGTGTTCCTCCAGGCACTGCAGGCAACACTGAGGTCTGCCCTTGCTACGCCAATATGACCACCCACCACGGCAGACACAAGTGCCCTTGA	AACGCAAAAGCCAAAAGCCATCCACCACAGAAGTGCTTTTCTCAGAGCGGCATTTATTTCTTCACCGGATAAAATCCGGACAAGGGAAAAGCGATTCTCATGTAGAGTGTAGGTCCACCACATTTTTCATATTTTAACTGACGTGTACAGACCATAGGAATCAGGAATGCCCTTAGAATGCACCTACCCCTTGTTGTATTTCTTTCCCCTATAAATACCAACACTCACAAACTCATTTCTGCACAAAGAAGAGAAGCAGACACTAAGCATAACTAATTGTAAGCCATGGCCATCTCCAAAGCTCTTATTGCTTCAGTCCTCCTCTCACTTGTTGTTTTTCATCTCGTTGAAGCTGAGCATACGGTAAAGTTTCCAGCACCTTCGATGCTCAAATAATTG…	chr3:29180366 -29181175
	Cg5g004540.1	CgGASA5	MAVRVLLLLGILLFCVAVAEVSSTLKKEDDRDGVQHAGVGQLVVRGVTRRLMQDIDCGGLCKQRCSLHSRPNLCNRACGTCCVRCKCVPPGTAGNRELCGSCYTDMTTHGNRTKCP	ATGGCAGTACGCGTGCTTCTTCTGTTGGGGATTTTGCTCTTCTGTGTTGCAGTTGCAGAGGTTTCATCTACTCTGAAGAAAGAAGATGATAGAGATGGAGTCCAGCATGCTGGTGTTGGCCAGCTTGTTGTGAGAGGTGTAACCAGAAGGCTTATGCAAGACATAGACTGTGGAGGGTTGTGCAAACAGAGGTGCAGTCTTCACTCGAGGCCAAACTTGTGTAACAGAGCATGCGGCACGTGTTGTGTAAGATGCAAGTGCGTGCCGCCAGGCACCGCGGGTAACAGGGAGCTTTGTGGGAGTTGCTATACTGACATGACTACCCATGGAAACAGGACTAAGTGCCCATAG	GCACTTCGCAGTTAGCCACTTAGCGTTTGGAATTAAGATAGCAAGTAGCAGCAGCAGCGATGGCAGTACGCGTGCTTCTTCTGTTGGGGATTTTGCTCTTCTGTGTTGCAGTTGCAGAGGTACACTTATTACGTATAGCTAGTGAACTACTCAATTTTCTCGTTCGTTTTCACACATGGGTTTTATCGCATTTATATTGCTTTATTTAATGGCTAATGGCTATATATCACGCTTCTTGCTTCGCGCATGCAGGTTTCATCTACTCTGAAGAAAGAAGATGATAGAGATGGAGTCCAGCATGCTGGTGTTGGCCAGGCACATACATACCTCACATTTTTTGAACTTCAGTTTCAGTTGTTGAATATATTAAAATGTTTGCATATTCTTGTATCAATTAAA…	chr5:3169333-3170242
	Cg6g018040.1	CgGASA6	MATSRSSILLLVSILLLITLSNVAEAYGRGRLRSSECNPKCSYRCSATSHKKPCMFFCLKCCSKCLCVPPGTYGNKQVCPCYNNWKTKEGGPKCP	ATGGCCACCTCTCGCAGCTCCATTCTGTTGTTGGTGTCAATTCTTCTTTTGATCACACTCTCCAATGTGGCTGAGGCTTATGGTCGTGGCAGGCTCCGGTCATCAGAATGCAATCCAAAGTGTTCTTATCGGTGTTCGGCGACGTCGCACAAGAAGCCATGCATGTTCTTCTGCTTAAAGTGCTGCTCAAAATGCCTGTGCGTGCCTCCTGGAACTTACGGAAACAAGCAAGTTTGCCCTTGTTACAATAACTGGAAGACCAAGGAGGGAGGACCCAAATGCCCGTAA	CTTCAATTTTGCGTTTTATTGTTTGCTTTTATAATGCATATATTATAATTTCCCCAAATCAGCTATATATATCCCCCACAATATCTCCATTTTTCTTCATTCCAAATTCTTCTTCTCTTTTTCTTTTGAAAGAATCATCTCACAGAGTGAGCGAAGTGAGGTAACTCTAGTGTAGAAGAGAATACACATGGCCACCTCTCGCAGCTCCATTCTGTTGTTGGTGTCAATTCTTCTTTTGATCACACTCTCCAATGTGGCTGAGGTATACGTTATGCCCAGACATTACGTTCTATCATATCATCGGATCTTAATTTTTATGTATTTAGCATGTTGTATGTGTACATTTAGAATTAAGTAACTGCTGATGACTCATAATTTAATAATTTATTTCTCACCCAC…	chr6:19310602-19311884
	Cg6g023440.1	CgGASA7	MAFRAALLLLATLLLVSTSVLSNNEEEYLLEKDTTYPKTPVPAPAPSKAPVKPFTPPPVVKPPTTYPPPVKPPTTTPPPAPPVKSPPVKPPTVTPAPPLKPPTTYPPPVKPPTTTPPPVTPPKTAPAPQVPSPASPPMPIVRSNKDCIPLCAARCKAHSRPNVCGRACTTCCVRCKCVPPGTYGNREKCGKCYTDMTTRGNKPKCP	ATGGCTTTCAGAGCTGCTCTGCTTCTGTTGGCCACTTTGCTTTTAGTCTCTACAAGTGTTTTATCCAACAATGAGGAGGAATATCTGCTAGAAAAGGATACTACTTACCCCAAAACCCCAGTACCTGCACCAGCTCCTTCTAAGGCTCCAGTTAAGCCATTCACTCCACCACCAGTAGTGAAGCCACCCACCACTTATCCACCACCAGTGAAGCCACCCACAACCACTCCCCCACCAGCACCACCAGTGAAGTCCCCACCAGTGAAGCCACCAACAGTTACGCCGGCACCACCACTCAAGCCACCCACCACTTATCCACCACCAGTGAAGCCACCCACAACCACTCCCCCACCAGTGACCCCACCTAAAACAGCTCCTGCCCCCCAAGTTCCCTCTCCG…	AATTTAGCAGACAAAAGTCTCAGGCCTCGACCTGCTAGCCATAAGTGATGGTCTCAGTGATCTGGTGGAAGCTGGCATTGTACATTTATTGAACCAATACTACCAACTGGGAAATTAAAAAAATCACATTTTCACCTCCTCACCTCTGTATATAAGGACAAGCTGCGCCTGCTTGGAATACTTGGGCACCAACCAGGGACTAGCTAGCTTCTCAAACTTTCTTCTTGGTTCCTTTAGGCTGGGTTCTGTCTTCCAATGGCTTTCAGAGCTGCTCTGCTTCTGTTGGCCACTTTGCTTTTAGTCTCTACAAGTGTAAGGCTCCCTGTCCCTTCTCTTAACATTTGTACATACAGTTAAGTACTCAAACTTCTCTCTGGGTTTATGTTTTAATATTTTCTT…	chr6:21512619 -21514299
	Cg6g024880.1	CgGASA8	MAKSFAIFILALFAISMLQIMAVAANGQGGRHYDSKHYGPGTVKSYQCPGKCDARCSQTQYRKPCLFFCNKCCKKCLCVPPGYYGNKAVCPCYNNWKTKEGGPKCP	ATGGCTAAATCGTTTGCCATCTTCATCTTGGCTCTCTTTGCCATCTCCATGCTTCAAATAATGGCCGTGGCAGCAAATGGGCAGGGAGGTCGGCACTATGATTCGAAACATTACGGACCTGGGACTGTCAAGAGCTACCAATGCCCTGGAAAATGTGACGCGAGATGCAGCCAGACCCAATACCGCAAGCCATGCCTGTTCTTTTGCAACAAGTGCTGCAAGAAGTGTCTGTGTGTGCCCCCTGGCTACTATGGCAACAAGGCTGTGTGCCCTTGCTACAACAATTGGAAGACCAAGGAAGGAGGACCTAAATGCCCTTAA	ATGGCTAAATCGTTTGCCATCTTCATCTTGGCTCTCTTTGCCATCTCCATGCTTCAAATAATGGTAACCACCCCCTCCAAAAAAAAAGAAAACACACATATCCTAATAATTTTAATTTTTCACTCTTGTATGAACATTTTTTAGAGCTTAGATGACAAATATTTTCTTTATTTACCCTAATGCAGGCCGTGGCAGCAAATGGGCAGGGAGGTCGGCACTATGATTCGGTAATACATCTCTCTCTTGTACATTTTTCTCAACTTCGTCGCAGAAAAAGACTGATTTTTTGTAAACCCTTGAGGGTTGCATTTGCAAGAAACTGATTAAATGCTGTGCATTTTGTAATTTTCAGAAACATTACGGACCTGGGACTGTCAAGAGCTACCGTAAGTTTCTCAA…	chr6:23014076 -23014874
	Cg7g019960.1	CgGASA9	MPLFQIEVMQFSNMASRLFLLAAIVLFCIALIENQDTQRGQEVKGANRRLLTSVDCVGLCRVRCSLHSRPNVCTRACGTCCARCNCVPPGTSGNREMCGRCYTDMTTHGNKTKCP	ATGCCCTTATTCCAGATAGAGGTGATGCAATTCTCAAACATGGCGTCTCGCTTATTTCTTCTTGCAGCGATTGTGCTCTTTTGCATAGCACTGATTGAAAATCAAGACACCCAGCGGGGCCAGGAGGTCAAAGGAGCTAATAGAAGGCTTTTGACATCCGTTGATTGTGTAGGGCTGTGCAGGGTAAGATGCAGCTTACACTCGAGGCCAAACGTGTGCACAAGAGCTTGCGGGACATGCTGTGCGAGGTGCAACTGTGTTCCTCCTGGAACCTCAGGGAACAGAGAGATGTGTGGGAGATGCTATACTGACATGACGACTCATGGCAACAAGACCAAATGCCCTTAA	TCCGTCTCTGCTTATATTACACATGGAGACATGCCCTTATTCCAGGCAAAGGCGATTCTCGGCCCTATCATCCATTACCATTTTTTTTTTATATGTTCTATATATGTATTTGTATGATACATAATTCTCTTTGGTCATTTAAATCGAATTTCTGATTGTAATATTAATATTAAAAAAAAAAAAACAGATTTACAGACATGCACGGGCTGTGGTAAAAGAAAAAAAAAAAATTGGTAGGATGGAGAGATTTGTTTTTTTTGGGATACAATGGGATAGAGAGATGTTGATATAAATCAAATATTTTTGTCTTATTAAAAAAAAATTTGTCATGGACCGCGTGCAATAAATATGATTGCCTCCCCAGGGTGTAAATATGTAATTGCAACAGTTGTTGGGTAC…	chr7:19873303-19874765
	Cg7g019960.2	CgGASA10	MQFSNMASRLFLLAAIVLFCIALIENQDTQRGQEVKGANRRLLTSVDCVGLCRVRCSLHSRPNVCTRACGTCCARCNCVPPGTSGNREMCGRCYTDMTTHGNKTKCP	ATGCAATTCTCAAACATGGCGTCTCGCTTATTTCTTCTTGCAGCGATTGTGCTCTTTTGCATAGCACTGATTGAAAATCAAGACACCCAGCGGGGCCAGGAGGTCAAAGGAGCTAATAGAAGGCTTTTGACATCCGTTGATTGTGTAGGGCTGTGCAGGGTAAGATGCAGCTTACACTCGAGGCCAAACGTGTGCACAAGAGCTTGCGGGACATGCTGTGCGAGGTGCAACTGTGTTCCTCCTGGAACCTCAGGGAACAGAGAGATGTGTGGGAGATGCTATACTGACATGACGACTCATGGCAACAAGACCAAATGCCCTTAA	TCCGTCTCTGCTTATATTACACATGGAGACATGCCCTTATTCCAGGCAAAGGCGATTCTCGGCCCTATCATCCATTACCATTTTTTTTTTATATGTTCTATATATGTATTTGTATGATACATAATTCTCTTTGGTCATTTAAATCGAATTTCTGATTGTAATATTAATATTAAAAAAAAAAAAACAGATTTACAGACATGCACGGGCTGTGGTAAAAGAAAAAAAAAAAATTGGTAGGATGGAGAGATTTGTTTTTTTTGGGATACAATGGGATAGAGAGATGTTGATATAAATCAAATATTTTTGTCTTATTAAAAAAAAATTTGTCATGGACCGCGTGCAATAAATATGATTGCCTCCCCAGGGTGTAAATATGTAATTGCAACAGTTGTTGGGTAC…	chr7:19873303-19874765
	Cg7g019960.3	CgGASA11	MQFSNMASRLFLLAAIVLFCIALIENQDTQRGQEVKGANRRLLTSVDCVGLCRVRCSLHSRPNVCTRACGTCCARCNCVPPGTSGNREMCGRCYTDMTTHGNKTKCP	ATGCAATTCTCAAACATGGCGTCTCGCTTATTTCTTCTTGCAGCGATTGTGCTCTTTTGCATAGCACTGATTGAAAATCAAGACACCCAGCGGGGCCAGGAGGTCAAAGGAGCTAATAGAAGGCTTTTGACATCCGTTGATTGTGTAGGGCTGTGCAGGGTAAGATGCAGCTTACACTCGAGGCCAAACGTGTGCACAAGAGCTTGCGGGACATGCTGTGCGAGGTGCAACTGTGTTCCTCCTGGAACCTCAGGGAACAGAGAGATGTGTGGGAGATGCTATACTGACATGACGACTCATGGCAACAAGACCAAATGCCCTTAA	TCCGTCTCTGCTTATATTACACATGGAGACATGCCCTTATTCCAGGCAAAGGCGATTCTCGGCCCTATCATCCATTACCATTTTTTTTTTATATGTTCTATATATGTATTTGTATGATACATAATTCTCTTTGGTCATTTAAATCGAATTTCTGATTGTAATATTAATATTAAAAAAAAAAAAACAGATTTACAGACATGCACGGGCTGTGGTAAAAGAAAAAAAAAAAATTGGTAGGATGGAGAGATTTGTTTTTTTTGGGATACAATGGGATAGAGAGATGTTGATATAAATCAAATATTTTTGTCTTATTAAAAAAAAATTTGTCATGGACCGCGTGCAATAAATATGATTGCCTCCCCAGGGTGTAAATATGTAATTGCAACAGTTGTTGGGTAC…	chr7:19873303-19874765
	Cg8g003430.1	CgGASA12	MKLHFTTVVVCSLILSFSLLEPAMAGSPFCDSKCAERCKLAGVQDRCLKYCGICCEDCKCVPSGTYGNKHECPCYRDKVNKKGKPKCP	ATGAAGCTTCACTTTACAACTGTTGTTGTTTGCTCTCTTATCCTCAGCTTCTCTCTCTTGGAGCCTGCCATGGCTGGATCACCCTTTTGTGACAGCAAGTGTGCGGAAAGGTGCAAGCTAGCAGGAGTGCAGGACCGGTGCTTGAAGTACTGCGGGATATGCTGTGAGGACTGCAAGTGTGTGCCTTCTGGGACTTACGGAAACAAGCATGAGTGCCCTTGCTACAGGGACAAGGTTAACAAGAAGGGGAAGCCCAAGTGCCCTTGA	GTTAATTTAGACATGAGCAGAACCTTCACTTCGATCTAAGCAACTGCTGCAGAAACCGCGTGGACATCATAAACAAGCTTTTAAACCCTGCTTGAGTGCTGATCAGTCACCGACTTGCCCTCACTATGCGCCAAAAAGTTCCAGCTGTGCAACTCTGTGAACATCACCATTTATTTATTTTATTTATTATTACTCACACTCTCACCCTCTCACCCTCTCTCCACTCTTTTGCTACTATAAATACGCCCTACTGATTTCTCATTCACTGCAATCAATCCTAGTACTAAAGTCACTTACTTGAAAGGAAAGCAGAAAAAATGAAGCTTCACTTTACAACTGTTGTTGTTTGCTCTCTTATCCTCAGCTTCTCTCTCTTGGAGCCTGCCATGGCTGGATCAC…	chr8:2643957-2644808
	Cg9g012280.1	CgGASA13	MAKLSWSFIALLLFLSLSFTLDVSNAGGEGSLKPEQCKPACDYRCSATSHRKPCLFFCNKCCNKCLCVPSGTYGHKEECPCYDKWKTKEGKPKCP	ATGGCTAAGCTCTCATGGAGTTTCATTGCTCTTCTTCTCTTTCTCTCCTTGTCCTTCACTCTTGATGTTTCAAATGCCGGCGGAGAAGGATCACTTAAACCTGAGCAGTGTAAGCCAGCTTGTGACTACCGGTGTTCGGCAACTTCGCACAGGAAGCCATGCTTGTTCTTCTGCAACAAGTGCTGCAACAAATGCTTGTGTGTACCTTCAGGCACTTACGGGCACAAAGAAGAATGTCCATGCTACGACAAATGGAAGACAAAGGAAGGAAAACCTAAATGTCCTTAG	ATGGCTAAGCTCTCATGGAGTTTCATTGCTCTTCTTCTCTTTCTCTCCTTGTCCTTCACTCTTGATGTTTCAAATGTAAATCTCTCTCTAGACTTATTTAATCGTTTGCCTAAATATTTTCTATCTATCAGTGGCCAGTACGAGAGCTTTAACAAAGCTTTTAGTTATTTATATTAACAACAATGTAGACATATTCAAGCTTTCTTCATATGCATGATTTTTAAACTTTTTTTTTTTCAGTTTGAAATTTAATTTAATTTTTTTTTTTGCTAATTAAATAACATCTTTGATTGTTTCATATCCACAGGCCGGCGGAGAAGGATCACTTAAACCTGAGCGTAAGTAACAAACTTTTAAAACAATGGGGTCAGATCTTATTTGCCTAAATTTATTGAGTAA…	chr9:12388284 -12389003
Genome of Trifoliate orange (Poncirus trifoliata)	Pt2g002340.1	PtGASA1	MARMLRLVLLFVALTLVLVAQNQAASTGIAASQLQAHGNRPVRGSGTTQGSLNPQECAPKCDYRCSATSYKKPCLFFCRKCCAKCLCVPAGTYGNKQTCPCYNNWKTKRGGPKCP	ATGGCTAGAATGCTGAGACTTGTTTTGTTATTTGTGGCATTGACGCTTGTTTTAGTGGCACAAAACCAGGCTGCGAGCACAGGAATTGCAGCATCTCAGCTACAGGCACACGGCAATCGCCCTGTGCGTGGCAGTGGCACCACCCAAGGCAGCCTTAATCCTCAAGAATGTGCTCCAAAATGCGATTACAGATGCTCAGCAACTTCATACAAGAAGCCGTGCCTGTTTTTCTGCCGAAAATGTTGTGCGAAGTGCTTATGTGTGCCGGCAGGCACATATGGGAACAAGCAAACGTGCCCTTGCTACAATAACTGGAAGACAAAGCGAGGAGGACCAAAATGCCCTTGA	TACCATTCACTTCCTTCAGAACTTTTCACACCCAACTCCATCATCACTCAAATCCAATTCAAGCTCTTATCGTTGTGTTGTTTCTTCTCCAAAGAATAATGGCTAGAATGCTGAGACTTGTTTTGTTATTTGTGGCATTGACGCTTGTTTTAGTGGCACAAAACCAGGTTAGTTGCTTATGCAGCATATTCTTTAGATTATCAAAAGTTCATTACTTATTTGTTCCTTTTACTTTTTTTACTTTCTACGTAACTCTCACCGAATAAGCAAAATTTATTAGAAAGAAACGAAGAATGAATGAATTAAGAAAAAATTCCGGATGATATAATAAACTGTTCTTGTTATCTCATAGAATAGAATTAAATCCGGGGAAAAACAAAAATTCATAATTGTATATAT…	chr2:3518043-3519540
	Pt3g000310.1	PtGASA2	MAVRVLLLLGILLFCVAVAEVSSTLKKEDDRDGVQHVGVGQLVVRGVTRRLMQDIDCGGLCNQRCSLHSRPNLCNRACGTCCVRCKCVPPGTAGNRELCGSCYTDMTTHGNRTKCP	ATGGCCGTACGCGTGCTTCTTCTGTTGGGGATTTTGCTCTTCTGTGTTGCAGTTGCAGAGGTTTCATCTACTCTGAAGAAAGAAGATGATAGAGATGGAGTCCAGCATGTTGGTGTTGGCCAGCTTGTTGTGAGAGGTGTAACCAGAAGGCTTATGCAAGACATAGACTGTGGAGGGTTGTGCAATCAGAGGTGCAGTCTTCACTCAAGGCCAAACTTGTGTAACAGAGCATGCGGCACGTGTTGTGTAAGATGCAAGTGCGTGCCGCCTGGCACCGCGGGTAACAGGGAGCTTTGTGGGAGTTGCTATACTGACATGACTACCCATGGAAACAGGACTAAGTGCCCATAG	ACAGTTAGCTACTTCAGCGTTAGGAATTAAGATAGCAAGTAGCAGCAGCAGCAGCGATGGCCGTACGCGTGCTTCTTCTGTTGGGGATTTTGCTCTTCTGTGTTGCAGTTGCAGAGGTACACATATTACATATAGCTAGTGAACTTCTCGTTCGTTTTCACACATGGGTTTTATCGCATTTATATTGCTTTATTTAATGGCTAATGGCTATATATCATGCTTCTTCCTTCACGCATGCAGGTTTCATCTACTCTGAAGAAAGAAGATGATAGAGATGGAGTCCAGCATGTTGGTGTTGGCCAGGCATATACATACCTCACATTTTTTTAACTTCAGTTTCAGTTGTTGAATATATTAAAATGTTTGCATATTCTTGTATCAATTAAATTAAGTGACACG…	chr3:789819-790902
	Pt3g006440.1	PtGASA3	MAKAKLVFVLLVAALFSISIVMATEAQNLLDTNGYGPGSLKSYQCPSQCTRRCSQTQYHKPCMFFCQKCCAKCLCVPPGFYGNKAVCPCYNNWKTKGGGPKCP	ATGGCCAAGGCTAAGCTCGTCTTTGTCTTGCTTGTAGCAGCACTCTTTAGCATTTCCATTGTAATGGCAACTGAAGCACAGAACCTTCTCGACACTAATGGATATGGCCCTGGGAGTCTAAAGAGCTACCAATGCCCATCACAGTGCACAAGGAGATGTAGCCAGACGCAGTACCACAAACCCTGCATGTTCTTCTGTCAAAAATGCTGTGCCAAGTGCCTCTGCGTCCCTCCGGGGTTCTATGGGAACAAGGCTGTATGCCCTTGCTACAATAACTGGAAGACCAAGGGCGGAGGACCCAAATGCCCCTAA	TGACACTTTTCAAGTTTCAACCGAGAAAAACCTGAAGCCTCTTCCTATACAAAATTTCCTAAATTTCATAAAGTGAGGCTTTCTTCATTTGCTTGGTAGCAAATAGCTATTAATGGCCAAGGCTAAGCTCGTCTTTGTCTTGCTTGTAGCAGCACTCTTTAGCATTTCCATTGTAATGGCAACTGAAGCACAGAACCTTCTCGACACTGTAAGTTATTAAAATAATCTGGAATTCAATCAACTTATATGTATATACGCTTGCCGATTTAACTTTCAATATAACTTGTGATTAATTTGCAGAATGGATATGGCCCTGGGAGTCTAAAGAGCTACCGTAAGTTTCATTGTGATCATGATATACCCCCAGTAGCTTTAAATTTCTTCTTCTATATTAAGTAG…	chr3:7906763-7907631
	Pt4g003920.1	PtGASA4	MASRLFLLAAIVLFCIALASSDGKIENQDTQRGQEVKGANRRLLTSVDCVGLCRVRCSLHSRPNVCTRACGTCCARCNCVPPGTSGNREMCGRCYTDMTTHGNKTKCP	ATGGCGTCTCGCTTATTTCTTCTTGCAGCGATTGTGCTCTTTTGCATAGCACTGGCTTCATCTGATGGCAAGATTGAAAATCAGGACACCCAGCGGGGCCAGGAGGTCAAAGGAGCTAATAGAAGGCTTTTGACATCCGTTGATTGTGTAGGGCTGTGCAGGGTAAGATGCAGCTTACACTCGAGGCCAAACGTGTGCACAAGAGCTTGCGGGACATGCTGTGCGAGGTGCAACTGTGTTCCTCCTGGAACCTCAGGGAACAGAGAGATGTGTGGGAGATGCTATACTGACATGACGACTCATGGCAACAAGACCAAATGCCCTTAA	ATGGCGTCTCGCTTATTTCTTCTTGCAGCGATTGTGCTCTTTTGCATAGCACTGGTAAGTGAAGCAAGCACACTATCTCATGTTACATGCTGTTGAAATTAATTGAGGAATAACTCAATTATTTATTTATCATAAAAAATAGTTTCTGCATCTGCATGGAGTTCTTTGGTTCGTTTCTTAATTAACATCCTACTTACTTTGCATGCAGGCTTCATCTGATGGCAAGATTGAAAATCAGGACACCCAGCGGGGCCAGGAGGTCAAAGGAGCTAATAGAAGGCTTTTGACATCCGTTGGTACGCAGCTTCTTCTTCTTCTTCTTCTTCTTTTCAATTTAAACCTTTGTTTTATATACGGTATCACTGTTGATGAGCTGATCAGCTTATGTTGTAGCAGATT…	chr4:2414176-2414896
	Pt5g001950.1	PtGASA5	MAISKALIASVLLSLVVFHLVEADEHTVNSSKGTGYPKPTIDCGGACQARCRLSSRPNLCHRACGTCCARCSCVPPGTAGNTEVCPCYANMTTHHGRRKCP	ATGGCCATCTCCAAAGCTCTTATTGCTTCAGTCCTCCTCTCCCTTGTTGTTTTTCATCTGGTTGAAGCTGATGAGCATACGGTTAACTCAAGCAAAGGAACTGGTTATCCAAAACCAACAATTGACTGTGGAGGTGCATGCCAGGCCAGGTGCCGATTATCGTCCAGGCCAAACCTGTGCCACAGGGCATGTGGTACCTGCTGCGCCCGTTGCAGTTGTGTTCCTCCAGGCACTGCAGGCAACACTGAGGTCTGCCCTTGCTACGCCAATATGACCACCCACCATGGCAGACGCAAGTGCCCATGA	ATGGCCATCTCCAAAGCTCTTATTGCTTCAGTCCTCCTCTCCCTTGTTGTTTTTCATCTGGTTGAAGCTGATGAGCATACGGTAAAGTTTCCAGCACCTTCGATGCTCAAATAATTGATGAATATTGGAGTAGTTACTTGTAAACTTGTAACATGAATGATTCTGAAATACATACATATACGTACGTGCAGGTTAACTCAAGCAAAGGAACTGGTTATCCAAAACCAACAATTGGTAAAATTATGTTTATCAAATTAATACTACTGTTTCTGTTTGCTTCGATTAAATTAATGTTCATGTACAGCTGATTAATCTGATTTTTATATTTTTTTTTCTAATCAATCAGACTGTGGAGGTGCATGCCAGGCCAGGTGCCGATTATCGTCCAGGCCAAACCTG…	chr5:1271814-1272341
	Pt5g001960.1	PtGASA6	MAISSSKAFIASILLSLILVLHLVAADQMTVELHARPGASYRRGQTCVTGHVEPAVPAASVFLRALQAILKSALATPVIKSVAESPMLQKIEGYWFAHDSDCDGACAARCQLSSRPRLCKRACGTCCARCDCVPPGTSGNYDACPCYANMTTHGGRHKCP	ATGGCCATCTCGTCGTCCAAGGCTTTCATTGCTTCAATTCTCCTCTCACTTATTCTTGTTCTCCATCTTGTTGCAGCTGATCAGATGACTGTGGAGCTGCATGCAAGGCCAGGTGCCAGTTATCGTCGAGGCCAAACTTGTGTCACAGGGCATGTGGAACCTGCTGTGCCCGCTGCAAGTGTGTTCCTCCGGGCACTTCAGGCCATCTTGAAGTCTGCCCTTGCTACGCCAGTGATCAAGAGCGTGGCAGAGAGTCCTATGCTACAAAAGATTGAGGGTTATTGGTTCGCGCATGATTCAGATTGTGACGGAGCATGTGCTGCAAGATGCCAATTATCGTCAAGGCCAAGGCTGTGCAAGAGGGCATGTGGGACGTGTTGTGCTCGTTGTGACTGTGTT…	ATGGCCATCTCGTCGTCCAAGGCTTTCATTGCTTCAATTCTCCTCTCACTTATTCTTGTTCTCCATCTTGTTGCAGCTGATCAGATGGTAAAGTTTCAGTTTCTATATAACAAATTATTAATTGTTGGACGCTCAATCAATTGATTTTGGAGGGAGTTATTATTTACACATTAACTAAACAACATGAATCGCTCAGGTTAACACAAACGAAGGAGATAGCAGTTATCCCACTCCAACAATTGGTAATTAAAATTTATCATCAATCGCGCGGCACATACAGATACTGCTGTTTGACTGGATTACGTATCATCTTAAATTTTTTAAAAATTAATTTTTGCAGACTGTGGAGCTGCATGCAAGGCCAGGTGCCAGTTATCGTCGAGGCCAAACTTGTGTCAC…	chr5:1279626-1282081
	Pt5g012100.1	PtGASA7	MKLALVTFLLVSLVLTSTFFEVSMAGSDFCDSKCAVRCSKAGREDRCLKYCGICCDKCHCVPSGTYGHKDECPCYRDLKNSKGKPKCP	ATGAAGCTGGCCTTGGTTACATTCCTTCTCGTTTCTCTTGTCCTCACCTCCACTTTCTTTGAGGTCTCGATGGCTGGTTCAGATTTCTGCGACTCAAAGTGTGCGGTGAGGTGCTCAAAAGCAGGAAGGGAAGACAGGTGCCTGAAGTACTGTGGAATTTGCTGTGACAAGTGCCATTGTGTTCCATCTGGGACTTACGGGCACAAGGACGAGTGCCCTTGCTACAGGGACCTCAAGAACTCCAAGGGCAAACCTAAGTGTCCTTAA	AAGAATCTATAAAATGCCATTCCATAAATACATGCACGGCTATTGGGCATAATTATGAGTTTTTGTGATGAAATTATCTTATATGGCTAAGCTTGGCCTTTTGAGTTACTCCAAAGCCTTTATAAGCCACGCCGGTCCAGAAAATTCCTCCACCAATACCCAATACCACTTGACAGTCTGTAATCCGCTGTTTGGGATTTTAATTTGAAGTTGCTTGTAAGCACCTTCCAAACCCTTCACCTACTCCCTTTTCCTCCACCATAAATAGCCCCTGCGTATGCCCTATTTGCTTTACAACGATCCACAAGCAAAGCATTACCGATTCTTTGGCTCTCTTTTTTATTAGCAAACTAACTACTCTTCTTCAGGAAATTCTGAGAAAAATGAAGCTGGCCTTGG…	chr5:8517291-8518560
	Pt5g018720.1	PtGASA8	MAFRAALLLLANLLLVSTSVLSNNEEEYLLEKDATYPKTPVPAPAPPKAPVKPITPPPVVKPPTTYPPPVKPPTTTPPVVKLPTVAPAPPVKPPTVMPTPPLKPPPTYPPPVKPPTTTPPPVSPPKTAPAPQVPSPASSPMPIVRSNKDCIPLCAARCKAHSRPNIFGRACTTCCVRCKCVPPGTYGNREKCGKCYTDMTTRGNKPKGP	ATGGCTTTCAGAGCTGCTCTGCTTCTGTTGGCCAATTTGCTTTTAGTCTCTACAAGTGTTTTATCTAACAATGAGGAGGAATATCTGCTGGAAAAGGATGCTACTTACCCCAAAACCCCAGTACCTGCACCAGCTCCTCCTAAGGCTCCAGTTAAGCCAATCACTCCACCACCAGTAGTGAAGCCACCCACCACGTATCCACCACCAGTGAAGCCACCCACAACCACTCCCCCAGTAGTGAAGCTGCCAACAGTTGCACCAGCACCACCAGTGAAGCCACCAACAGTTATGCCAACCCCACCACTCAAGCCACCCCCCACTTATCCACCACCAGTGAAGCCACCCACAACCACTCCCCCACCAGTGAGCCCACCCAAAACAGCTCCTGCCCCCCAAGTT…	ATTTCCATTTTTAACTATGCATAATAAATGGAAAAGCCAATAAATCAAGGAATAATAAGGAGCAACGAATTTAATTTTCAAAATCAAACAAGTTATTTTCGTCTTGGGCAACAAGCAGGGAGTAGCTAGCTCCTCAAACTTTCTTCTTAGTTTCTTTCGGCTGGGTTCTGTCTTCCAATGGCTTTCAGAGCTGCTCTGCTTCTGTTGGCCAATTTGCTTTTAGTCTCTACAAGTGTTTTATCTAACAATGAGGAGGAATATCTGCTGGAAAAGGATGCTACTTACCCCAAAACCCCAGTACCTGCACCAGCTCCTCCTAAGGCTCCAGTTAAGCCAATCACTCCACCACCAGTAGTGAAGCCACCCACCACGTATCCACCACCAGTGAAGCCACCCACA…	chr5:16425879-16426685
	Pt6g002850.1	PtGASA9	MAKSLAIFILALFAISMLQTMVAAANGQGGRHYDSKHYGPGTVKSYQCPGKCDTRCGQTQYRKPCLFFCNKCCKKCLCVPPGYYGNKAVCPCYNNWKTKEGGPKCP	ATGGCTAAATCGCTTGCCATCTTCATCTTGGCTCTCTTTGCCATCTCCATGCTTCAAACAATGGTCGCGGCAGCAAATGGGCAGGGAGGTCGGCACTATGATTCGAAACATTACGGACCAGGGACTGTCAAGAGCTACCAATGCCCTGGAAAATGTGACACGAGATGCGGCCAGACCCAATACCGCAAGCCATGCCTGTTCTTTTGCAACAAGTGCTGCAAGAAGTGTCTGTGTGTGCCCCCTGGCTACTATGGCAACAAGGCTGTGTGCCCTTGCTACAACAATTGGAAGACCAAGGAAGGAGGACCTAAATGCCCTTAA	ATGGCTAAATCGCTTGCCATCTTCATCTTGGCTCTCTTTGCCATCTCCATGCTTCAAACAATGGTAACCACCCCCTCCAAAAAAAGAAAAAGAAAAAGAAAAAAAGACAACACACGTATCCTAATAATTTTAATTTTTCACTCTTGTGTGAACTTTTTTTAGAGCTTAGATGACAAATATTTTCTTTATTTACCCTAATGCAGGTCGCGGCAGCAAATGGGCAGGGAGGTCGGCACTATGATTCGGTAATACATCTCTCTCTTGTACATTTTTCTCAAATTCATCTCAGAAAAAAGACTGATTTTTTGTAAACCCTTGAGGGTTCCATTTGCAAGAAACTGATTAAATGCTGTGCATTTTGTAACTTTCAGAAACATTACGGACCAGGGACTGTCAAGA…	chr6:810787-811599
	Pt6g001980.1	PtGASA10	MAFRAALLLLATLLLVSTSVLSNNEEEYLLEKDTTYPKTPVPAPAPSKAPVKPITPPPVVKPPTTYPPPVKPPTTTPPPVTPPKTAPAPQVPSPASPPMPIVRSNKDCIPLCAARCKAHSRPNVCGRACTTCCVRCKCVPPGTYGNREKCGKCYTDMTTRGNKPKCP	ATGGCTTTCAGAGCTGCTCTGCTTCTGTTGGCCACTTTGCTTTTAGTCTCTACAAGTGTTTTATCCAACAATGAGGAGGAATATCTGCTAGAAAAGGATACTACTTACCCCAAAACCCCAGTACCTGCACCAGCTCCTTCTAAGGCTCCAGTTAAGCCAATCACTCCACCACCAGTAGTGAAGCCACCCACCACTTATCCACCACCAGTGAAGCCACCCACAACCACTCCCCCACCAGTGACCCCACCTAAAACAGCTCCTGCCCCCCAAGTTCCCTCTCCGGCATCTCCACCAATGCCTATAGTGAGGTCAAACAAAGATTGCATCCCACTGTGTGCAGCAAGATGCAAGGCACACTCAAGGCCAAACGTTTGTGGAAGAGCTTGCACTACATGCTGT…	GCCATTAGTGCTGGTCTCAGTGACCTGGTGGAAGCTGGCATTGTACATTTATTGAACCAGTACTACCAACTGGGAAATTAAAAAAATCACATTTTCACCTCCTCACCTCTGTATTTAAGGACAAGCTGCGCCTGCTTGGAATACTTGGGCACCAGCCAGGGACTAGCTAGCTTCTCAAACTTTCTTCTTGGTTCCTTTCGGCTGGGTTCTGTCTTCCAATGGCTTTCAGAGCTGCTCTGCTTCTGTTGGCCACTTTGCTTTTAGTCTCTACAAGTGTAAGGCTCCCTGTCCCTTCTCTTAACATTTGTACATACAGTTAACTACTCAAACTTCTCTCTGTGTTTATGTTTTAATATTTTCTTTTTGTAGGTTTTATCCAACAATGAGGAGGAATATCTG…	chr6:1422476-1423967
	Pt6g005020.1	PtGASA11	MATSRSSILLLVSILLLITLSNVAEAYGRGKLRSSECNPKCSYRCSATSHKKPCMFFCLKCCSKCLCVPPGTYGNKQVCPCYNNWKTKEGGPKCP	ATGGCCACCTCTCGCAGCTCCATTTTGTTGTTGGTGTCAATTCTTCTTCTGATCACACTCTCCAATGTGGCTGAGGCTTATGGTCGTGGCAAGCTCCGGTCATCAGAATGCAATCCAAAGTGTTCTTATCGGTGTTCGGCGACGTCGCACAAGAAGCCATGCATGTTCTTCTGCTTAAAGTGCTGCTCAAAATGCCTGTGCGTGCCTCCTGGAACTTACGGAAACAAGCAAGTTTGCCCTTGTTACAATAACTGGAAGACCAAGGAGGGAGGACCCAAATGCCCGTAA	ATATAATGCATATATTATAATTTCCCCAAATCAGCTATATATATCCCCCACAATATCTCCATTTTTCTTCATTCCAAATTCTTCTTCTTCTCTTTTCTTTTGAAAGAATCATCTCATAGAGTGAGCGAAGTGAGGTAGCTCTAGTGTAGAAGAGAATACACATGGCCACCTCTCGCAGCTCCATTTTGTTGTTGGTGTCAATTCTTCTTCTGATCACACTCTCCAATGTGGCTGAGGTATACCTTATGCCCAGACATTACGTACTATCATATCATTGTATCTTAATTTTTATTTATTTAGCATGTTGTATGCGTACATTTAGAATTAAGTAACTACTGATAACTCATAATTTAATAATTTATTTCTCACCCACTATCATCACGTGGATTTTCGGAATTT…	chr6:3266345-3267624
	PtUn012490.1	PtGASA12	MAFRAALLLLATLLLVSTSVLSNNEEEYLLEKDATYPKTPVPAPAPPKAPVKPITAPPVVKPPTTYPPPVKPSTTTPPVVKLPTVAPAPPVKPPTVMPAPPLKLPPTYPPPVKPLTTTPPPVSPPKTAPAPQVPSPASSPMPIVRCKCVPPGTYGNREKCGKCYTGMTTQGNKPKCP	ATGGCTTTCAGAGCTGCTCTGCTTCTGTTGGCCACTTTGCTTTTAGTCTCTACAAGTGTTTTATCTAACAATGAGGAGGAATATCTGCTGGAAAAGGATGCTACTTACCCCAAAACCCCAGTACCTGCACCAGCTCCTCCTAAGGCTCCAGTTAAGCCAATCACTGCACCACCAGTAGTGAAGCCACCCACCACTTATCCACCACCAGTGAAGCCATCCACAACCACTCCCCCAGTAGTGAAGCTGCCAACAGTTGCACCAGCACCACCAGTGAAGCCACCAACAGTTATGCCGGCCCCACCACTCAAGCTACCCCCCACTTATCCACCACCAGTGAAGCCACTCACAACCACTCCCCCACCAGTGAGCCCACCCAAAACAGCTCCTGCCCCCCAGGTT…	CAGGGAGTAGCTAGCTTCTCAAACTTTCTTCTTAGTTTCTTTCGGCTGGGTTCTGTCTTCCAATGGCTTTCAGAGCTGCTCTGCTTCTGTTGGCCACTTTGCTTTTAGTCTCTACAAGTGTTTTATCTAACAATGAGGAGGAATATCTGCTGGAAAAGGATGCTACTTACCCCAAAACCCCAGTACCTGCACCAGCTCCTCCTAAGGCTCCAGTTAAGCCAATCACTGCACCACCAGTAGTGAAGCCACCCACCACTTATCCACCACCAGTGAAGCCATCCACAACCACTCCCCCAGTAGTGAAGCTGCCAACAGTTGCACCAGCACCACCAGTGAAGCCACCAACAGTTATGCCGGCCCCACCACTCAAGCTACCCCCCACTTATCCACCACCAGTGA…	chrUn:24434804-24435495
	PtUn029050.1	PtGASA13	MAVRVLLLLGILLFCVAVAEVSSTLKKEDDRDGVQHVGVGQLVVRGVTRRLMQDIDCGGLCNQRCSLHSRPNLCNRACGTCCVRCKCVPPGTAGNRELCGSCYTDMTTHGNRTKCP	ATGGCCGTACGCGTGCTTCTTCTGTTGGGGATTTTGCTCTTCTGTGTTGCAGTTGCAGAGGTTTCATCTACTCTGAAGAAAGAAGATGATAGAGATGGAGTCCAGCATGTTGGTGTTGGCCAGCTTGTTGTGAGAGGTGTAACCAGAAGGCTTATGCAAGACATAGACTGTGGAGGGTTGTGCAATCAGAGGTGCAGTCTTCACTCAAGGCCAAACTTGTGTAACAGAGCATGCGGCACGTGTTGTGTAAGATGCAAGTGCGTGCCGCCTGGCACCGCGGGTAACAGGGAGCTTTGTGGGAGTTGCTATACTGACATGACTACCCATGGAAACAGGACTAAGTGCCCATAG	CTTCAGCGTTAGGAATTAAGATAGCAAGTAGCAGCAGCAGCAGCGATGGCCGTACGCGTGCTTCTTCTGTTGGGGATTTTGCTCTTCTGTGTTGCAGTTGCAGAGGTACACATATTACATATAGCTAGTGAACTTCTCGTTCGTTTTCACACATGGGTTTTATCGCATTTATATTGCTTTATTTAATGGCTAATGGCTATATATCATGCTTCTTCCTTCACGCATGCAGGTTTCATCTACTCTGAAGAAAGAAGATGATAGAGATGGAGTCCAGCATGTTGGTGTTGGCCAGGCACATACATACCGCACATTTTTTTAACTTCAGTTTCAGTTGTTGAATATATTAAAATGTTTGCATATTCTTGTATCAATTAAATTAAGTGACACGCCGGTTTGTCC…	chrUn:58310386-58311215
	PtUn036760.1	PtGASA14	MAFRAALLLLANLLLVSTSVLSNNEEEYLLEKDATYPKTPVPAPAPPKAPVKPITPPPVVKPPTTYPPPVKPPTTTPPVVKLPTVAPAPPVKPPTVMPTPPLKPPPTYPPPVKPPTTTPPPVSPPKTAPAPQVPSPASSPMPIVRSNKDCIPLCAARCKAHSRPNIFGRACTTCCVRCKCVPPGTYGNREKCGKCYTDMTTRGNKPKGP	ATGGCTTTCAGAGCTGCTCTGCTTCTGTTGGCCAATTTGCTTTTAGTCTCTACAAGTGTTTTATCTAACAATGAGGAGGAATATCTGCTGGAAAAGGATGCTACTTACCCCAAAACCCCAGTACCTGCACCAGCTCCTCCTAAGGCTCCAGTTAAGCCAATCACTCCACCACCAGTAGTGAAGCCACCCACCACGTATCCACCACCAGTGAAGCCACCCACAACCACTCCCCCAGTAGTGAAGCTGCCAACAGTTGCACCAGCACCACCAGTGAAGCCACCAACAGTTATGCCAACCCCACCACTCAAGCCACCCCCCACTTATCCACCACCAGTGAAGCCACCCACAACCACTCCCCCACCAGTGAGCCCACCCAAAACAGCTCCTGCCCCCCAAGTT…	ATTTCCATTTTTAACTATGCATAATAAATGGAAAAGCCAATAAATCAAGGAATAATAAGGAGCAACGAATTTAATTTTCAAAATCAAACAAGTTATTTTCGTCTTGGGCAACAAGCAGGGAGTAGCTAGCTCCTCAAACTTTCTTCTTAGTTTCTTTCGGCTGGGTTCTGTCTTCCAATGGCTTTCAGAGCTGCTCTGCTTCTGTTGGCCAATTTGCTTTTAGTCTCTACAAGTGTTTTATCTAACAATGAGGAGGAATATCTGCTGGAAAAGGATGCTACTTACCCCAAAACCCCAGTACCTGCACCAGCTCCTCCTAAGGCTCCAGTTAAGCCAATCACTCCACCACCAGTAGTGAAGCCACCCACCACGTATCCACCACCAGTGAAGCCACCCACA…	chrUn:71174309-71175115
Arabidopsis	AT1G75750.1	AtGASA1	MAISKALIASLLISLLVLQLVQADVENSQKKNGYAKKIDCGSACVARCRLSRRPRLCHRACGTCCYRCNCVPPGTYGNYDKCQCYASLTTHGGRRKCP	ATGGCTATTTCAAAAGCTCTTATCGCTTCTCTTCTCATATCTCTTCTTGTTCTCCAACTCGTCCAGGCTGATGTCGAAAACTCACAGAAGAAAAATGGTTACGCAAAGAAGATCGATTGTGGGAGTGCGTGTGTAGCACGGTGCAGGCTTTCGAGGAGGCCGAGGCTGTGTCACAGAGCGTGCGGGACTTGCTGCTACAGGTGCAACTGTGTGCCTCCGGGTACGTACGGAAACTACGACAAGTGCCAGTGCTACGCTAGCCTCACCACCCACGGTGGACGCCGCAAGTGCCCATAA	AGGACACAACAACTAAAACCACATTTATCATTACAGTCTGATTTGAGCTAAGTTCTCTCATCATAAACTCTCCTTGGAGAATCATGGCTATTTCAAAAGCTCTTATCGCTTCTCTTCTCATATCTCTTCTTGTTCTCCAACTCGTCCAGGCTGATGTCGTACGTCTTTTTCATCACAAACTAATTATACTCAATATAATACTTATGTTTTCAAAAACATATTTCTCACATGTTACAACAATATTCTTGCAGGAAAACTCACAGAAGAAAAATGGTTACGCAAAGAAGATCGGTAATTATATGATTTTTATTAAACCTAACGTTAAATTTAGAGTGAGATTAATAATCTGTGTTTTTCTTTCTTGTATATATAGATTGTGGGAGTGCGTGTGTAGCACGG…	Chr1:28441526..28442367
	AT4G09610.1	AtGASA2	MAVFRSTLVLLLIIVCLTTYELHVHAADGAKVGEGVVKIDCGGRCKDRCSKSSRTKLCLRACNSCCSRCNCVPPGTSGNTHLCPCYASITTHGGRLKCP	ATGGCAGTCTTCCGAAGTACACTGGTTCTGTTACTAATCATCGTCTGTCTCACCACTTATGAGCTTCACGTCCACGCTGCTGATGGTGCAAAGGTCGGTGAAGGCGTAGTGAAAATCGATTGTGGTGGGAGATGCAAAGATAGATGCAGCAAATCTTCGAGAACGAAGCTATGCTTGAGAGCGTGCAACAGCTGTTGTTCCCGCTGCAACTGTGTGCCACCTGGTACTTCTGGAAACACCCACCTTTGTCCTTGCTACGCCTCCATTACCACTCACGGTGGCCGCCTCAAGTGCCCTTAA	ACCAAAGAGAGTATCAGATAGAAATAGTTCTAATATTTTGTACAACTCACAGAAATTGCATGAGTTTCGAACATGGCAGTCTTCCGAAGTACACTGGTTCTGTTACTAATCATCGTCTGTCTCACCACTTATGAGGTTTATAATATTTTTGGTCTTTATAGTTCCCCAAGAACACCTAGCAATATTATACTCAATTCATGTTTATATGATAATGACTGATCATTCTCTTCAGCTTCACGTCCACGCTGCTGATGGTGCAAAGGTCGGTGAAGGCGTAGTGAAAATCGGTATGTAACCCTAACTTATATATAACACGTTGGTATATAACTTAATATTTCTGATGGGTGCACTCTCTTCCCAACTTATATATATCTTTGTTATGGAGAATGTCTCAAGCTT…	Chr4:6074770..6075645
	AT4G09600.1	AtGASA3	MAIFRSTLVLLLILFCLTTFELHVHAAEDSQVGEGVVKIDCGGRCKGRCSKSSRPNLCLRACNSCCYRCNCVPPGTAGNHHLCPCYASITTRGGRLKCP	ATGGCAATCTTCCGAAGTACACTAGTTTTACTGCTGATCCTCTTCTGCCTCACCACTTTTGAGCTTCATGTTCATGCTGCTGAAGATTCACAAGTCGGTGAAGGCGTAGTGAAAATTGATTGCGGTGGGAGATGCAAAGGTAGATGCAGCAAATCGTCGAGGCCAAATCTGTGTTTGAGAGCATGCAACAGCTGTTGTTACCGCTGCAACTGTGTGCCACCAGGCACCGCCGGGAACCACCACCTTTGTCCTTGCTACGCCTCCATTACCACTCGTGGTGGCCGTCTCAAGTGCCCTTAA	AGAGGTGTTAGATTTATATACTTAATTGTAGCTACTAAATAGAGAATCAGAGAGAATAGTTTTATATCTTGCACGAAACTGCATGCTTTTTGAGACATGGCAATCTTCCGAAGTACACTAGTTTTACTGCTGATCCTCTTCTGCCTCACCACTTTTGAGGTTCATAACTTTTGTCTTTACTTCTCCATGAATCATTTGCTTCGTCTTATCCTTAATTCATATGTGTTTGATCAATGATAATAATTCATCATTCTCTTCAGCTTCATGTTCATGCTGCTGAAGATTCACAAGTCGGTGAAGGCGTAGTGAAAATTGGTATGTAACGCTAACATATATGTAAAGTGTTATATCTCTGTTTATATATGATTTTTAAACGGTTAAAAACTAGTCATATGTGTA…	Chr4:6072804..6073612
	AT5G15230.1	AtGASA4	MAKSYGAIFLLTLIVLFMLQTMVMASSGSNVKWSQKRYGPGSLKRTQCPSECDRRCKKTQYHKACITFCNKCCRKCLCVPPGYYGNKQVCSCYNNWKTQEGGPKCP	ATGGCTAAGTCATATGGAGCTATCTTCCTCTTGACCCTCATTGTCCTCTTCATGCTTCAAACCATGGTTATGGCCTCAAGTGGATCTAATGTGAAGTGGAGCCAGAAACGTTATGGACCAGGAAGCCTGAAACGTACCCAATGCCCATCGGAATGTGATAGGAGGTGTAAAAAGACACAGTACCACAAGGCTTGCATTACGTTCTGCAACAAATGCTGCAGGAAGTGTCTCTGTGTGCCTCCGGGTTACTATGGGAACAAACAAGTTTGCTCCTGCTACAACAACTGGAAAACTCAAGAGGGTGGACCAAAATGCCCTTGA	CTCAACCAAAAACTCCTCTCTCAGTACACTTCTTTTCATACCTCAAGAGACTAAAACTAGTTTGAGGAGATTTAGAGGAGTGTTTGGTTCTTTGGATAACAATATCCCAAACTGAAAATGGCTAAGTCATATGGAGCTATCTTCCTCTTGACCCTCATTGTCCTCTTCATGCTTCAAACCATGGTAACACCTCTATTATTTTTTTCTTCTTTCAATGTTTGAAAATATTGAAGATAATATATTTGATTGTTTTCCTTATTGACGAACGATATGAGACAAATGTGGGTTCTATTATTGTACTTTTAGTTGGAATATATTTAATTTAGCCTTTTTAATGAAATTAATTTTACTTGTTTTTCCTCTCTCTTTTTTTCGTTTTTTAGGTTATGGCCTCAAGTG…	Chr5:4944900..4946216
	AT3G02885.1	AtGASA5	MANCIRRNALFFLTLLFLLSVSNLVQAARGGGKLKPQQCNSKCSFRCSATSHKKPCMFFCLKCCKKCLCVPPGTFGNKQTCPCYNNWKTKEGRPKCP	ATGGCGAATTGTATCAGAAGAAATGCTCTTTTCTTCTTGACTCTTCTCTTTTTATTGTCAGTCTCCAACCTCGTTCAGGCTGCTCGTGGTGGTGGCAAACTCAAACCCCAACAGTGCAACTCAAAGTGTAGCTTCCGTTGTTCAGCAACATCACACAAGAAGCCATGCATGTTCTTTTGCCTCAAGTGTTGCAAAAAATGTCTTTGTGTTCCTCCTGGCACTTTCGGCAACAAACAAACTTGTCCATGTTACAACAACTGGAAGACTAAAGAAGGCCGTCCAAAATGTCCTTAA	CTTAAGAATCATTCATTGGCAATCAAGATTTTTTAACCAAAAAAATGGCGAATTGTATCAGAAGAAATGCTCTTTTCTTCTTGACTCTTCTCTTTTTATTGTCAGTCTCCAACCTCGTTCAGGTAAACCACTCAAAACAGATTCAGTTTATTAAAGTCTGATATTGAAGTTTTATATATTACAGGCTGCTCGTGGAGGTAAAAATGACCAAAGGCTATACATTCCTTAAAAATTTAATGGCTATTAGTTTTCTGATATTGAAGTTTTATATATATATGACAGGCTGCTCGTGGTGGTGGCAAACTCAAACCCCAACGTACGGACTCAAAACTTTTGTTGTTTCATATGATCATATTAATTTATTAATCACTAATTATTGATAATGTTGATAAATAAACT…	Chr3:638021..639055
	AT1G74670.1	AtGASA6	MAKLITSFLLLTILFTFVCLTMSKEAEYHPESYGPGSLKSYQCGGQCTRRCSNTKYHKPCMFFCQKCCAKCLCVPPGTYGNKQVCPCYNNWKTQQGGPKCP	ATGGCCAAACTCATAACTTCTTTTCTCTTACTCACAATTTTATTCACTTTCGTTTGTCTCACTATGTCAAAAGAAGCTGAGTACCATCCAGAAAGTTATGGACCAGGAAGTCTGAAATCATACCAATGTGGAGGACAATGCACAAGGAGATGTAGCAACACAAAGTATCATAAGCCATGCATGTTCTTCTGCCAAAAGTGTTGTGCTAAATGCCTTTGTGTCCCTCCAGGCACGTACGGCAACAAACAAGTGTGTCCTTGTTACAACAACTGGAAGACTCAACAAGGTGGACCAAAATGTCCATAA	ACAACACATTCATAAATCTCTCAAAGTAAGAACTAAGAGCTTTACTACAGTCCTACTCTCTACACATCTTCTCTCTCTCTCAAGAGCTAGTCATGGCCAAACTCATAACTTCTTTTCTCTTACTCACAATTTTATTCACTTTCGTTTGTCTCACTATGTCAAAAGAAGCTGAGTACCATCCAGAAAGTGTAAGTTTTTATTTTTTGGTAAAATAGAAAGTGTAAGTTTTATAATTCATTCAATTGTTTTTGCCTTTCCCTTTCTATTTATTGCTATAAATCTAATACCCGCGTTAAAATTTGTTTTGAAATTAAACAGTATGGACCAGGAAGTCTGAAATCATACCGTAAGTAAAAACTTCTTCTTCTTTTATGAATCTTGTTTCTTATTATATATCAA…	Chr1:28053286..28054149
	AT2G14900.1	AtGASA7	MKIIVSILVLASLLLISSSLASATISDAFGSGAVAPAPQSKDGPALEKWCGQKCEGRCKEAGMKDRCLKYCGICCKDCQCVPSGTYGNKHECACYRDKLSSKGTPKCP*	ATGGCAACAAAACTTAGCATCATTGTTTTCTCCATTGTTGTGTTACATCTTCTTCTGTCTGCCCATATGCATCCTATATACTTGGAATCTCCTGCTCGACAACCACAACCACCACAGTCGCAACCACAACTGCCGCATCACAATAACTCTCAATACGGTACTACTCAAGGCAGTCTTCAACCCCAAGAGTGCGGGCCAAGGTGTGGAGATAGATGCTCGAATACACAATACAAGAAGCCGTGTTTGTTCTTCTGCAACAAATGTTGTAACAAGTGCTTGTGTGTGCCCCCAGGTACTTATGGCAATAAGCAAGTATGTCCTTGCTATAACAACTGGAAGACCAAGAGCGGTGGACCAAAATGCCCTTAG	CTATTATTCGGGGACTAAAGAAAGCCAAAGAAAACATGAAAATAATAGTCTCCATCTTAGTGTTAGCCTCTCTTCTTCTAATCAGTTCATCTCTTGCTTCGGCTACTATATCAGGTTGGTTCTAATCTCTTCAAGAATCTTCTTCTCTCTATTTTTTTTTTCTTCATAAAGTTAGTTATGTTATGATTGGTTTAGGTCACAATTGTTTCTTTATGCTTTCGTTTCCATAAGAAAAATATTACAAATATTAACTAGAACAACATAACATGCAAACGAGTAATACAAAATTCATTATTATGATCAAAACAATCATGAATTAGTTGGACTTATTTGTTAAATTCCGAAAATCTCACTAAAATAAAGTGAACTTCATCTACATGGCTTTAGACGCAAAATCTT…	Chr2:6404175..6405330
	AT2G39540.1	AtGASA8	MKLVVVQFFIISLLLTSSFSVLSSADSSCGGKCNVRCSKAGQHEECLKYCNICCQKCNCVPSGTFGHKDECPCYRDMKNSKGGSKCP*	ATGAAGCTCGTGGTTGTACAATTCTTCATAATCTCTCTTCTCCTCACATCTTCATTTTCTGTACTTTCAAGTGCTGATTCGTCATGCGGTGGAAAGTGCAATGTGAGATGCTCAAAGGCAGGACAACATGAAGAATGCCTCAAGTACTGCAATATATGTTGCCAGAAGTGTAATTGTGTTCCTTCGGGAACTTTTGGACACAAAGATGAATGTCCTTGCTACCGTGATATGAAAAACTCCAAAGGTGGATCCAAGTGTCCTTGA	ATGAAGCTCGTGGTTGTACAATTCTTCATAATCTCTCTTCTCCTCACATCTTCATTTTCTGTACTTTCAAGTGCTGATTCGTGTAAGTGTTTACTTAATCTAGTTAATAATTGTAGGTCATGCATGTATCATTTTGAAACAAGTTTTCTGAAATTCTAAGATTTTACATATATATGTGATAAATGAATTAGCAGCATGCGGTGGAAAGTGCAATGTGAGATGCTCAAAGGCAGGACAACATGAAGAATGCCTCAAGTACTGCAATATATGTTGCCAGAAGTGTAATTGTGTTCCTTCGGGAACTTTTGGACACAAAGATGAATGTCCTTGCTACCGTGATATGAAAAACTCCAAAGGTGGATCCAAGTGTCCTTGA	Chr2:16500866..16501241
	AT1G22690.1	AtGASA9	MKKMNVVAFVTLIISFLLLSQVLAELSSSSNNETSSVSQTNDENQTAAFKRTYHHRPRINCGHACARRCSKTSRKKVCHRACGSCCAKCQCVPPGTSGNTASCPCYASIRTHGNKLKCP*	ATGAAGAAGATGAATGTGGTGGCTTTTGTTACGCTGATCATCTCTTTTCTTCTGCTTTCTCAGGTACTTGCAGAGTTGTCATCATCCAGCAACAATGAAACTTCCTCTGTTTCTCAGACGAATGACGAGAACCAAACTGCGGCGTTTAAGAGAACATACCACCATCGTCCAAGAATCAATTGTGGGCATGCATGCGCAAGGAGATGCAGTAAGACATCGAGGAAGAAAGTTTGTCACAGAGCCTGTGGAAGTTGTTGTGCCAAGTGTCAGTGTGTGCCGCCGGGAACCTCCGGCAACACAGCATCATGTCCTTGCTACGCCAGTATCCGTACACATGGCAATAAACTCAAATGTCCTTAA	TCACACACTACTTCAAAATCACTACTCAAGAAATATGAAGAAGATGAATGTGGTGGCTTTTGTTACGCTGATCATCTCTTTTCTTCTGCTTTCTCAGGTAAACTGTTAAAACCATTTTCAAGACTACCTTTTCTCTATTTCAGACAAACCAAAGTAAAACAATGAAAAATCTCTCTGGTCTTTCATAGGTACTTGCAGAGTTGTCATCATCCAGCAACAATGAAACTTCCTCTGTTTCTCAGGTAAGAGTGATACAAAAACATACTAAACAAACTTTCAAGAGAGTAATATATAAGGAAATGTTGGCTTCTTTTTTTTGTTGCTAATCAGACGAATGACGAGAACCAAACTGCGGCGTTTAAGAGAACATACCACCATCGTCCAAGAATCAGTTAGTCT…	Chr1:8027294..8028125
	AT5G59845.1	AtGASA10	MKFPAVKVLIISLLITSSLFILSTADSSPCGGKCNVRCSKAGRQDRCLKYCNICCEKCNYCVPSGTYGNKDECPCYRDMKNSKGTSKCP	ATGAAATTCCCGGCTGTAAAAGTTCTTATTATCTCTCTTCTCATCACATCTTCTTTGTTCATACTCTCAACCGCGGATTCGTCACCATGCGGAGGAAAATGCAACGTGAGATGTTCAAAGGCAGGAAGACAAGATAGGTGTCTCAAGTATTGTAATATATGTTGCGAGAAGTGTAACTATTGTGTTCCTTCAGGCACTTATGGAAACAAAGATGAATGCCCTTGTTACCGCGATATGAAGAACTCCAAAGGCACGTCCAAATGTCCTTGA	TTCCCAAACCATCACTCCTTTTGCATTGTGTGAAACCTTCGAGTTTTCTCTTCATCTTCTCAAAGTAACAAACTTTCTCCAAACAGATTATTATTAAAACAATCTCATCAAGAACTACGATGAAATTCCCGGCTGTAAAAGTTCTTATTATCTCTCTTCTCATCACATCTTCTTTGTTCATACTCTCAACCGCGGATTCGTGTAAGTATACACAATGCATTTTCTTATTTTAGATACTTTTCTCATTAGAAATTTAGCTTTCTTAATAAAATTGTATTGTGATGATGGATTAATTAGCACCATGCGGAGGAAAATGCAACGTGAGATGTTCAAAGGCAGGAAGACAAGATAGGTGTCTCAAGTATTGTAATATATGTTGCGAGAAGTGTAACTATTGTG…	Chr5:24111324..24112020
	AT2G18420.1	AtGASA11	MAVFRVLLASLLISLLVLDFVHADMVTSNDAPKIDCNSRCQERCSLSSRPNLCHRACGTCCARCNCVAPGTSGNYDKCPCYGSLTTHGGRRKCP	ATGGCTGTATTCAGAGTCTTGCTTGCTTCTCTTCTCATATCTCTTCTTGTCCTCGACTTCGTCCATGCCGATATGGTGACGTCGAATGACGCCCCTAAAATCGATTGCAACAGCAGGTGCCAAGAGCGGTGCAGTCTTTCGAGTAGGCCAAATCTTTGTCACAGAGCGTGCGGGACTTGCTGCGCTAGGTGCAACTGCGTGGCACCGGGCACATCCGGAAACTACGACAAATGTCCGTGCTATGGTAGCCTAACCACCCACGGAGGACGCAGAAAGTGTCCTTAA	AACAACCAAAAACATTCATTTGTCATTTTGTCTCCTCTTTTGTTTTCTCTGATCACTAGTATGGCTGTATTCAGAGTCTTGCTTGCTTCTCTTCTCATATCTCTTCTTGTCCTCGACTTCGTCCATGCCGATATGGTGGTACAATTTTAACAACCAAATATATTTTCTTATTTGATTTTATTTTTTCACAACTTTTGTCTACGTTCTAATGGAATTTTTTTCAAAATATTCATGCAGACGTCGAATGACGCCCCTAAAATCGGTAATATCTCTATCATATAAACACGTACGTTGAATTTCTATATACGTGTGTTTAATTGAAGTTTTGGTTGGAAATTGTATGTATTTGTAGATTGCAACAGCAGGTGCCAAGAGCGGTGCAGTCTTTCGAGTAGGCCA…	Chr2:7993801..7994554
	AT2G30810.1	AtGASA12	MMKLIVVFVISSLLFATQFSNGDELESQAQAPAIHKNGGEGSLKPEECPKACEYRCSATSHRKPCLFFCNKCCNKCLCVPSGTYGHKEECPCYNNWTTKEGGPKCP*	ATGATGAAGCTCATAGTTGTCTTTGTTATATCCAGTTTGTTGTTTGCTACTCAATTTTCTAATGGTGATGAATTAGAGAGTCAAGCTCAAGCACCTGCAATCCATAAGAATGGAGGAGAAGGCTCACTTAAACCAGAAGAATGTCCAAAGGCATGTGAATATCGATGTTCGGCGACATCTCACAGGAAACCATGTTTGTTTTTTTGCAACAAATGTTGTAACAAATGTTTGTGTGTACCATCGGGAACATATGGACACAAAGAAGAATGTCCTTGCTACAATAATTGGACGACCAAAGAAGGTGGACCAAAATGTCCATGA	ATCATAAGAAAATCAAAAGTGAAATAAGAGATCAAAATGATGAAGCTCATAGTTGTCTTTGTTATATCCAGTTTGTTGTTTGCTACTCAATTTTCTAATGTAAAAATTATTATTATTTTCTTCATATTATGATTTATGAATTCAGAGAAATAAAGTTTTTTTTTTTATGTGTGTATGTACAGGGTGATGAATTAGAGAGTCAAGCTCAAGCACCTGCAATCCATAAGGTATATTTAAATTATAAAATATCAAATACTGAATAATAAATAATAAATATATTACAACAAGAATATCAATGTTATTTTTCAAACTACATAATTTTAAAATATTTTATTGATAACACAAATGTATATTATTATCGTCTCCATTGATTTGCATTCTAAATTTGTTTTTGTTATC…	Chr2:13127826..13128666
	AT5G14920.1	AtGASA13	MALSLLSVFIFFHVFTNVVFAASNEESNALVSLPTPTLPSPSPATKPPSPALKPPTPSYKPPTLPTTPIKPPTTKPPVKPPTIPVTPVKPPVSTPPIKLPPVQPPTYKPPTPTVKPPSVQPPTYKPPTPTVKPPTTSPVKPPTTPPVQSPPVQPPTYKPPTSPVKPPTTTPPVKPPTTTPPVQPPTYNPPTTPVKPPTAPPVKPPTPPPVRTRIDCVPLCGTRCGQHSRKNVCMRACVTCCYRCKCVPPGTYGNKEKCGSCYANMKTRGGKSKCP	ATGGCTCTCTCACTTCTTTCAGTCTTTATCTTTTTCCATGTCTTTACCAATGTTGTTTTTGCTGCTTCAAATGAGGAATCCAACGCCTTAGTTTCTTTACCAACGCCAACACTTCCATCGCCATCTCCGGCTACCAAACCGCCGTCGCCAGCTCTCAAACCGCCGACGCCGTCGTACAAGCCACCCACGCTGCCAACTACTCCTATTAAACCACCCACCACAAAACCTCCGGTCAAACCTCCAACTATTCCGGTTACACCAGTAAAACCTCCGGTTTCAACTCCTCCGATCAAACTACCGCCGGTACAACCACCTACGTACAAACCCCCAACGCCAACAGTTAAACCACCGTCCGTCCAACCACCTACGTACAAACCCCCAACTCCAACGGTTAAACCA…	ACGCATTTAAATTAATATTTATGGATAATATGGTTAATAAATAAGGAACTTCTATTTATATCACAAAAGGTCACTGGTCTTCTTCGTGTGACTTCACCACTTTCTCATCTCCCACAAAAATGGCTCTCTCACTTCTTTCAGTCTTTATCTTTTTCCATGTCTTTACCAATGTAAGTTATTCTTACTTTTCATAACAAAAGGTGTTATTATGTTAAAGACTACATAATAGTATACAATTATGTGCATTACGTTTTCGCGTATTGTAACTAACTATGTATTTTGATTAATCACCGAGCAGGTTGTTTTTGCTGCTTCAAATGAGGAATCCAACGCCTTAGTACGTTTTCTAATTTCCAGTTTAATTATTTCTATGCGTCTTTAACTATATACTCAGGCATT…	Chr5:4826479..4827980
	AT1G10588.1	AtGASA14	MKMPVVVQFFIISLLLTSSFYVLSSADSSACGGKCSVRCSKADRTHEECLEDCDICCQKCNCVPSGTYGNKDECPCYRDMKNSKGGSKCP	ATGAAGATGCCCGTGGTTGTACAATTCTTCATAATCTCTCTTCTCCTCACATCTTCATTTTATGTACTTTCAAGCGCTGATTCATCAGCATGCGGTGGAAAGTGCAGTGTGAGATGCTCAAAGGCAGATCGAACACATGAGGAGTGCCTTGAGGACTGCGATATATGTTGCCAGAAGTGTAATTGTGTTCCTTCGGGGACTTATGGAAACAAAGATGAATGTCCTTGCTACCGTGATATGAAAAACTCCAAAGGCGGATCCAAGTGTCCTTGA	GCATATCTTTGAAGTTTTTGGTTTTACTAAACTAACTCTATCATAAAAGGAGAAAGCTTTAAATTTAACCAGAAATGAAGATGCCCGTGGTTGTACAATTCTTCATAATCTCTCTTCTCCTCACATCTTCATTTTATGTACTTTCAAGCGCTGATTCATGTAAGTGTATACTTAATCTAGTTAGTTATTTTTTAGGTTATTTATCATTTTGAAACTAGTTGTCTGAAATTCTAAGATTTGATTTGTGATGGTGATAAATGAATTAGCAGCATGCGGTGGAAAGTGCAGTGTGAGATGCTCAAAGGCAGATCGAACACATGAGGAGTGCCTTGAGGACTGCGATATATGTTGCCAGAAGTGTAATTGTGTTCCTTCGGGGACTTATGGAAACAAAGATGA…	Chr1:3501202..3501904
	AT3G10185.1	AtGASA15	MATKLSIIVFSIVVLHLLLSAHMHPIYLESPARQPQPPQSQPQLPHHNNSQYGTTQGSLQPQECGPRCGDRCSNTQYKKPCLFFCNKCCNKCLCVPPGTYGNKQVCPCYNNWKTKSGGPKCP	ATGGCAACAAAACTTAGCATCATTGTTTTCTCCATTGTTGTGTTACATCTTCTTCTGTCTGCCCATATGCATCCTATATACTTGGAATCTCCTGCTCGACAACCACAACCACCACAGTCGCAACCACAACTGCCGCATCACAATAACTCTCAATACGGTACTACTCAAGGCAGTCTTCAACCCCAAGAGTGCGGGCCAAGGTGTGGAGATAGATGCTCGAATACACAATACAAGAAGCCGTGTTTGTTCTTCTGCAACAAATGTTGTAACAAGTGCTTGTGTGTGCCCCCAGGTACTTATGGCAATAAGCAAGTATGTCCTTGCTATAACAACTGGAAGACCAAGAGCGGTGGACCAAAATGCCCTTAG	ATGGCAACAAAACTTAGCATCATTGTTTTCTCCATTGTTGTGTTACATCTTCTTCTGTCTGCCCATATGCATGTAAGTGTTTCAACACTCTATTCCTCTATGTTCACATTTATCAACTTTATCTTATACGTCCCTGAATAAAACACAGCCTATATACTTGGAATCTCCTGCTCGACAACCACAACCACCACAGTCGCAACCACAACTGCCGCATCACAATAACTCTCAAGTGAGTTTCTCGGTTCATCACTACTCAAAAAAAGAGTTTCATCGAATCTACAAAACCTTTTTAACATCCTTTGCATCTTCTTGTTGATTTTGGCAGTACGGTACTACTCAAGGCAGTCTTCAACCCCAAGGTAAACCCACTGACTAGCCTAGTTTTTAATTAATGTTTGT…	Chr3:3145579..3146199
Apple	MDP0000297328	MdGASA1	MKLLSATFMLVCLVLTSSFFEASMAGSPFCDSKCGVRCSKTGYKDRCLRYCGICCEKCQCVPSGTYGNKDECPCYRDLKNSKGEDKCP	ATGAAGCTCCTCTCTGCAACCTTCATGCTTGTTTGCCTTGTCCTCACCTCCTCTTTCTTTGAGGCATCAATGGCTGGTTCTCCTTTTTGTGACTCCAAGTGTGGGGTGAGATGTTCAAAAACTGGATATAAGGACCGGTGCTTGAGGTACTGTGGAATCTGTTGTGAGAAATGTCAATGCGTTCCATCGGGGACTTATGGGAACAAGGACGAGTGCCCTTGCTACAGGGACCTCAAAAACTCGAAGGGCGAGGACAAGTGCCCTTAA	ATGAAGCTCCTCTCTGCAACCTTCATGCTTGTTTGCCTTGTCCTCACCTCCTCTTTCTTTGAGGCATCAATGGCTGGTTCTCGTACGATCCTTCTTTTTTTTTTTCCACCTAATTACTCTTTTTATGTAATTAATTAACGATATTTCTCGAGTTCATAATATTGTTCTTTTTTTTCCTCTCTTAATTTGTTTCTAAAACTAAGAATATAYGGTAAAATATGAATTATCAATTAGTCAGGATAGTGTGTTCAAATTTTTACTGTCTAATTCGGGTATTCTTTTGTCGATTAGAGTATTTAGAATATAGTTTTGTCAAAACGAATTATGTGATAATATGTATGTATGTATGTATTTATGTATGTATATATACATATATATATATATACACACACGGTGTTC…	chr3:6,467,601..6,468,215
	MDP0000338377	MdGASA2	MATKLLSIVMLCVALILVLLEPNRGASTVETSAFQQQRQGNYQPYGTTQGSLRPQECAPRCTSRCSATAYKKPCLFFCQKCCAKCLCVPPGTYGNKQVCPCYNNWKTKRGGPKCP	ATGGCTACTAAATTACTAAGCATTGTCATGTTATGTGTGGCTTTGATACTTGTTTTACTTGAACCAAACCGGGGCGCCTCCACCGTAGAAACATCGGCATTTCAACAACAGCGCCAAGGGAATTACCAACCGTATGGTACTACCCAAGGCAGCCTTCGTCCTCAAGAGTGTGCACCGCGATGTACAAGTCGGTGCTCGGCTACAGCATACAAGAAGCCTTGTTTGTTTTTCTGCCAAAAGTGTTGCGCCAAGTGCTTGTGTGTGCCTCCTGGAACATATGGAAACAAACAAGTTTGCCCTTGCTACAATAACTGGAARACCAAGAGAGGAGGACCAAAATGTCCC	ATGGCTACTAAATTACTAAGCATTGTCATGTTATGTGTGGCTTTGATACTTGTTTTACTTGAACCAAACCGGGTAATCTCTCTCTCTCTCTCTCTCTCTCTCTCTCTCTCTCTCTTCTGAGTACTTACGATAATRTGTTTTCCTTTGAATTTCTAGGGCGCCTCCACCGTAGAAACATCGGCATTTCAACAACAGCGCCAAGGGAATTACCAACCGGTGAGACTATTTATATACATACTAGCATATGGGCACGAGAAAATTTTATATTTTGTTTTTGAAATAGAAGGAGAGAGGAAGAGAGTGATAGGGAATGTGGGAGTGGGAAGATTTTTTGTTTTTTTAATTAGAGATATGTTAGGATTAMATGTAGGTGAAGCTTTAAAAAAAACAGCAAAATTT…	chr3:20,700,888..20,702,137
	MDP0000144384	MdGASA3	MARLSWFPIAFFLVVALSCAIDVMAGGEGSLRHEQCGAACDYRCSETSHKNPCIEFCSMCCQKCLCVPSGTYGHKEECPCYDNWKTKEGVPSAHKAKRVYTQR	ATGGCGAGACTCTCATGGTTTCCAATTGCTTTCTTTCTAGTCGTTGCCTTGAGCTGTGCCATTGATGTCATGGCTGGCGGCGAGGGATCACTTCGTCATGAACAATGTGGAGCGGCATGTGACTACCGATGTTCAGAAACTTCACATAAGAACCCATGCATAGAGTTCTGCAGCATGTGCTGCCAGAAATGTCTATGTGTTCCATCAGGCACATATGGACATAAGGAAGAATGTCCATGCTATGACAACTGGAAGACGAAAGAAGGAGTCCCAAGTGCCCATAAAGCCAAACGAGTTTATACACAACGTTAA	ATGGCGAGACTCTCATGGTTTCCAATTGCTTTCTTTCTAGTCGTTGCCTTGAGCTGTGCCATTGATGTCATGGTAATAACTCTCATACACTCGTTGTTAAATTAAGCATCTTTTTTCCGCGTGTTTATCTTCAAAGTTGATTACATTTTCTTTGCGCAGGCTGGCGGCGAGGGATCACTTCGTCATGAACGTATGCATATTACTTGTCAAACTCTTGTTCTTAAAATGATTTCAGCTAATTTAATACATAATTGATACAAAATTCAAATTACTTGATATATTATTTATTTTTAATCAGAATGTGGAGCGGCATGTGACTACCGATGTTCAGAAACTTCACATAAGAACCCATGCATAGAGTTCTGCAGCATGTGCTGCCAGAAATGTCTATGTGTTCCA…	chr4:14,956,772..14,957,278
	MDP0000201700	MdGASA4	MKLYFPLLCFLLLTSSFMDPAMALATSPYCSDKCSTRCAVAGVQDRCMKYCGICCEACKCVPSGTYGNKHECPCYRDKKNDKGKPKCP	ATGAAGCTCTACTTTCCACTCCTCTGTTTCCTTCTTCTTACCTCCTCTTTCATGGATCCAGCCATGGCCCTCGCTACTTCACCATATTGCAGCGACAAGTGCTCGACGAGGTGTGCAGTAGCAGGAGTTCAGGATCGATGCATGAAGTATTGTGGGATATGCTGTGAAGCGTGCAAGTGTGTGCCGTCTGGGACTTATGGGAACAAGCACGAGTGCCCTTGCTACAGGGACAAGAAGAACGACAAGGGCAAGCCCAAGTGCCCCTAA	ATGAAGCTCTACTTTCCACTCCTCTGTTTCCTTCTTCTTACCTCCTCTTTCATGGATCCAGCCATGGCCCTCGCTACTTCACGTAAGTGTTTAGATTTTGCCCAAGTAAATGGAGATGTTCTCTTTTGCCATATTATCTGGTTGTTAAACTGTGAATCTCGATCATTAATTATCTAAACTTGTGATAAACCATATAGTTTAGATCGGCATTTTGATGATATAAGTTCGACAACAGAACTTACTCGTCGAACCATGCATGTCATCTGCTTTGAAAAGTTTAATTAGTTTGATCACCGTATGTTAAGATGTTAAGTGGGTTTATTAATCTTGCAGCATATTGCAGCGACAAGTGCTCGACGAGGTGTGCAGTAGCAGGAGTTCAGGATCGATGCATGAAGT…	chr5:25,382,370..25,382,887
	MDP0000937996	MdGASA5	MSAISTSSRVVIVSLLFSLLVLTLVEADEKVNNNPEQTSLLKKIDCGGACSARCRLSSRPHLCKRACGTCCQRCSCVPPGTAGNLETCPCYATLTTHGGRRKCP	ATGTCGGCCATCTCGACCTCATCAAGGGTTGTGATTGTTTCACTACTCTTTTCCCTTCTTGTTCTCACACTRGTCGAAGCTGATGAGAAGGTAAACAACAATCCAGAACAGACTTCTCTCCTCAAGAAAATKGACTGTGGCGGAGCATGCAGTGCTCGATGTCGTTTATCATCGAGGCCTCATCTCTGCAAGAGGGCATGCGGGACTTGTTGCCAGCGTTGCAGCTGTGTTCCTCCAGGTACCGCCGGCAATCTTGAGACCTGCCCGTGTTACGCCACCCTCACCACCCACGGCGGCAGACGCAAGTGTCCTTAA	ATGTCGGCCATCTCGACCTCATCAAGGGTTGTGATTGTTTCACTACTCTTTTCCCTTCTTGTTCTCACACTRGTCGAAGCTGATGAGAAGGTAATTATTTATTAAGTTTTCGCTTAATTATAATTAGCTACGTAGTTAATTATCTGCTAGCTTCATCTTTTGTTTTTCGTGTTTTARAAGCTAGCTTTAAGGTGATATATGCATGTTTTTATATATGCTTTGAATTTMCAGGTAAACAACAATCCAGAACAGACTTCTCTCCTCAAGAAAATKGGTAATTAAGTAAATGTTTATTTTTAGATTTTTCATCTGGACTTGTATAGTACTGCAGTGTTTGATTGAARGTAAATATATATATGTAGACTGTGGCGGAGCATGCAGTGCTCGATGTCGTTTATC…	chr8:953,084..953,627
	MDP0000366256	MdGASA6	HKTFLLCSLEYESFHLQPLIFFLAKMKLVFATFMLVCLVLTSSFFEASMAGSPFCDSKCGMRCSKAGYKDRCLRFCGICCEKCQCVPSGTYGNKDECPCYRDLKNSKGEDKCP	CACAAAACGTTTCTCCTTTGCTCCCTAGAATACGAATCTTTTCATCTTCAACCTCTCATCTTCTTCCTGGCAAAAATGAAGCTCGTCTTTGCAACCTTCATGCTCGTTTGCCTTGTCCTCACCTCCTCTTTCTTTGAGGCATCAATGGCTGGTTCTCCTTTTTGTGACTCCAAGTGTGGGATGAGATGTTCAAAAGCTGGATATAAGGACAGATGCTTGAGGTTCTGTGGAATCTGTTGCGAGAAATGTCAGTGCGTTCCATCGGGGACTTACGGGAACAAGGACGAGTGCCCTTGCTACAGGGACCTCAAAAACTCCAAGGGCGAGGATAAGTGCCCT	CACAAAACGTTTCTCCTTTGCTCCCTAGAATACGAATCTTTTCATCTTCAACCTCTCATCTTCTTCCTGGCAAAAATGAAGCTCGTCTTTGCAACCTTCATGCTCGTTTGCCTTGTCCTCACCTCCTCTTTCTTTGAGGCATCAATGGCTGGTTCTCGTACGATCCTTACTTTTTCTTTCAACTAATTACTCTTTTTATGTAATCAATTAACCARGTTTCTCTTGAGTTCATAAAATTGTTCTTTCCTCTCTTYGTTTGTTTCTAAAACTAAGAATACGACAAATGTGAGTTAATCGTCAGGATAGTGTGTTCGCTTTCTTACGGTCTAGTTTGAGTACTCTTTTGTCGATTAATTTAGAGTAGTTTAGACTATATAATTTTATCAAAACGAATTATGT…	chr8:12,351,688..12,352,326
	MDP0000150771	MdGASA7	MKLVFATFMLVCLVLTSSFFEASMAGSPFCDSKCGVRCSKAGFKNRCLRFCGICCEKCQCVPSGTYGNKDECPCYRDLKNSKGEDKCP	ATGAAGCTCGTCTTTGCAACCTTCATGCTTGTTTGCCTTGTCCTCACCTCCTCTTTCTTCGAGGCATCAATGGCTGGTTCTCCTTTTTGTGACTCCAAGTGTGGGGTGAGATGTTCAAAAGCTGGATTTAAGAACAGGTGCTTGAGGTTCTGTGGAATCTGTTGTGAGAAGTGTCAGTGCGTTCCATCGGGGACTTATGGGAACAAGGACGAGTGCCCTTGCTACAGGGACCTCAAAAACTCCAAGGGCGAGGACAAGTGCCCTTAA	ATGAAGCTCGTCTTTGCAACCTTCATGCTTGTTTGCCTTGTCCTCACCTCCTCTTTCTTCGAGGCATCAATGGCTGGTTCTCGTACGATCCTACTTTTTTTTTCAACTAATTACTCCATTTATGTAATTAATTAACCATGTTTCTCTTGAGTTCGTAATATTGTTCTTACAATTTTCTTTTCTCTCTTAATTTGTTTCTAAAACTCAAAATATATGACAAATGTGTGTTCGGTCAATTAATTAGTCAGGATAATGCATTCGCTTTCTTACTGTCTAATTCAGGTATCCTTTTGTCGATTAGAGTAATGTAGAATATAGCTTTATCGAAACAAATTATACGATAATTTTTTTTATATGATGTTCTAATGAACCTATTTGTATGAATTTTGTTATGAATTT…	chr8:12,404,423..12,405,011
	MDP0000269551	MdGASA8	MASKGMLLLFATILLFTARASSLDHHEELKIKINYVKATAPPPLSKAPAPPPLVAKPPTPPIAKPPTPPLTKPSPPIYKPPTPPLTKPPTPPLTKPSPPIYKPPAPPLTKPPSPPLTKPPSPPLTKPPSPPLTKPPSPPLTKPPSPPLAKPTPVIPPVKPPTPVIPPVNPPSPVSPPVKPPTYPPLPPVRSKADCIPLCDKRCMLHSRKRVCMRACTTCCDRCRCVPPGTFGNRERCGKCYTDMVTHGNRSKCP	ATGGCTTCCAAAGGCATGCTCCTTCTCTTTGCAACCATTCTCCTTTTCACTGCGAGGGCTTCATCACTTGATCATCATGAGGAACTCAAGATTAAGATTAATTATGTCAAGGCAACAGCTCCACCACCTCTATCCAAGGCKCCAGCGCCGCCGCCTCTTGTGGCCAARCCACCCACTCCACCAATTGCCAAGCCGCCAACTCCACCACTTACCAAGCCATCACCACCAATTTACAAGCCACCAACTCCACCACTTACCAAGCCACCAACTCCACCACTTACCAAGCCATCACCACCAATTTACAAGCCACCTGCTCCTCCACTTACCAAGCCACCGTCTCCGCCACTTACCAAGCCACCGTCTCCGCCACTTACCAAGCCACCGTCTCCGCCACTTACC…	ATGGCTTCCAAAGGCATGCTCCTTCTCTTTGCAACCATTCTCCTTTTCACTGCGAGGGTACGTAATTATCTWCATTTTTATTAATTAGTATTATTATTTGGTTTWATTTCCCATTTATTTGGGTGTCTAAATTGGAATGGTACYCTTGGTCTTGTAGGCTTCATCACTTGATCATCATGAGGAACTCAAGATTAAGGTACTTTTAATTATATACTTTAAACAGTGTGGTAAAAACTAATTTTTACATCTACAGGGACTGGAACTAACCAAARAGTTCAATCTTTGGTAGAAATTWTGACCTTAATTGTTGTGAAATTAATTAATTAATTTCAGATTAATTATGTCAAGGCAACAGCTCCACCACCTCTATCCAAGGCKCCAGCGCCGCCGCCTCTTGTG…	chr9:2,230,511..2,231,810
	MDP0000157876	MdGASA9	YQAITTNSQAPYSSPCQATTPPLTKPPTPPLTKPSPPIHKLPTPPLAKPPTPPLTKPPTPPLTKPSPPIYKPPAPPLTKPPSPPLAKPPSPPYTKPTPVIPPVKPPTPVIPPVNPPSPVSPPVKPPTYPPLPPVRSKADCIPXCDKRCMLHSRKRVCMRACTTCCDRCRCVPPGTFGNRERCGKCYTDMVTHGNRSKCP	TACCAAGCCATCACCACCAATTCACAAGCTCCNTACTCCTCCCCTTGCCAAGCCACCACTCCACCACTTACCAAGCCACCAACTCCACCACTTACCAAGCCATCACCACCAATTCACAAGCTCCCTACTCCTCCCCTTGCCAAGCCACCAACTCCACCACTTACCAAGCCACCAACTCCACCACTTACCAAGCCATCACCACCAATTTACAAGCCACCTGCTCCTCCACTTACCAAGCCACCATCTCCTCCGCTTGCCAAGCCACCATCTCCTCCGTATACCAAGCCAACTCCTGTCATCCCACCAGTGAAGCCACCAACTCCGGTCATCCCCCCAGTGAATCCACCAAGTCCTGTCAGTCCCCCAGTGAAGCCACCCACTTATCCACCGCTTCCCCCG…	TACCAAGCCATCACCACCAATTCACAAGCTCCNTACTCCTCCCCTTGCCAAGCCACCACTCCACCACTTACCAAGCCACCAACTCCACCACTTACCAAGCCATCACCACCAATTCACAAGCTCCCTACTCCTCCCCTTGCCAAGCCACCAACTCCACCACTTACCAAGCCACCAACTCCACCACTTACCAAGCCATCACCACCAATTTACAAGCCACCTGCTCCTCCACTTACCAAGCCACCATCTCCTCCGCTTGCCAAGCCACCATCTCCTCCGTATACCAAGCCAACTCCTGTCATCCCACCAGTGAAGCCACCAACTCCGGTCATCCCCCCAGTGAATCCACCAAGTCCTGTCAGTCCCCCAGTGAAGCCACCCACTTATCCACCGCTTCCCCCG…	chr9:2,230,957..2,231,851
	MDP0000164286	MdGASA10	MDFKAVILLFASILLLTTKVSSXHDQELKIKNQSERRSLFNIWIYPRIPFWSPAFRDPYQPKRPLYKPEAPIXMEATPPTSDATPPPSANTSSDCFKLCDVRCKIEKNKKICRKSCMLCCARCKCVPPGDYGTNMDKCGKCYSTDIQYHGHKCP	ATGGATTTCAAAGCTGTGATCCTTCTGTTTGCCTCCATTCTCTTACTTACTACAAAGGTCTCATCTAMTCATGATCAGGAACTCAAGATAAAGAATCAGAGTGAACGCCGTAGTTTATTTAATATTTGGATATATCCACGCATTCCATTTTGGAGCCCAGCATTCAGGGATCCATATCAACCAAAACGTCCACTGTATAAACCGGAGGCTCCCATAGYAATGGAGGCCACGCCACCCACTTCCGATGCAACTCCACCACCATCGGCGAATACCAGCTCAGATTGCTTCAAGTTGTGTGACGTGAGGTGCAAAATCGAAAAGAACAAGAAGATCTGCAGGAAATCGTGCATGTTATGCTGTGCCCGCTGCAAATGTGTTCCGCCGGGAGACTACGGCACC…	ATGGATTTCAAAGCTGTGATCCTTCTGTTTGCCTCCATTCTCTTACTTACTACAAAGGTATTTAATYATGAATGGAAAATTTGCATGATGATTTCTTTACATGTTATATCTTTAATTTTTCTTATGTTTCTGAAATATTCAATGATACTGTAACTTTCTAGGTCTCATCTAMTCATGATCAGGAACTCAAGATAAAGGTATTAATCATGTATATCTTTATTTTAAAACCATATTGTTGATTATTTAAGTGCACTTTACTGTCCTGTTCCGTTGATCATATTAGCTTATACATTACTAATTTTAATTACGAACAGAATCAGAGTGAACGCCGTAGTTTATTTAATATTTGGATATATCCACGCATTCCATTTTGGAGCCCAGCATTCAGGGATCCATATC…	chr9:2,239,485..2,240,306
	MDP0000229958	MdGASA11	MAMAKFFAALFLAFLAISMLQTMVMANHGHGGQHKGNNAYGPGSLKSSQCPSQCTRRCSQTQYHKPCMFFCQKCCKKCLCVPPGFYGNKAVCPCYNNWKTQQGGPKCP	ATGGCCATGGCTAAGTTCTTTGCTGCCTTGTTCTTGGCTTTCCTTGCCATCTCCATGCTTCAAACCATGGTTATGGCAAATCATGGGCATGGAGGCCAGCACAAGGGCAATAATGCATATGGACCTGGGAGTCTCAAGAGCAGCCAATGCCCGTCACAATGCACGAGGAGGTGCAGCCAGACGCAGTACCACAAGCCCTGCATGTTCTTCTGTCAGAAATGCTGCAAGAAGTGCCTGTGTGTACCCCCTGGGTTTTACGGGAACAAGGCTGTGTGCCCTTGCTACAACAACTGGAAGACCCAGCAAGGAGGACCCAAGTGCCCTTGA	ATGGCCATGGCTAAGTTCTTTGCTGCCTTGTTCTTGGCTTTCCTTGCCATCTCCATGCTTCAAACCATGGTATGAGCTCAAAATTTCTCTTTTCAAMCCCCCCCCCMAAACCTTTGAACTTGTTCCCAATGACAAGAATGCCACCTACATTCACAAAATGACATGTTTTGTTCATCAATTTTGTTGCAGGTTATGGCAAATCATGGGCATGGAGGCCAGCACAAGGGCAATGTAAGCTCTCTCGCACTATACCCCTCACACACACAGATAATGTGGATYTTTCTATAAAGCTTGAATCTTTACCTTGTTTTATGAATTATGATTGAACTGTTTACATTTTGCTTAAATGTTGTTACWAWTWTTTTTTTTTTTTTYAGAATGCATATGGACCTGGGAGTC…	chr9:3,175,216..3,176,189
	MDP0000150141	MdGASA12	MARLSWIPTALFVILALMTFAIDIALAQEDQNAGATVPLTTGGHGSPPRKEIDCPKACKHRCSATSHKKPCMFFCEKWCAKCLCVPSGTHGHKENCPCYNYWKAKEAGRPKCKCP	ATGGCCAGACTCTCGTGGATTCCAACTGCTCTTTTTGTCATCCTAGCCTTGATGACCTTTGCCATTGATATTGCTTTGGCTCAAGAGGATCAGAATGCTGGTGCAACCGTCCCTCTAACTACTGGAGGACACGGATCACCTCCTAGAAAAGAGATAGATTGCCCAAAGGCATGCAAGCATCGATGTTCAGCAACTTCACATAAGAAGCCATGCATGTTCTTTTGCGAGAAATGGTGCGCTAAGTGTCTTTGTGTTCCATCGGGCACACATGGACACAAGGAAAACTGTCCCTGCTACAACTACTGGAAGGCGAAAGAAGCCGGTCGTCCCAAGTGCAAGTGCCCATGA	ATGGCCAGACTCTCGTGGATTCCAACTGCTCTTTTTGTCATCCTAGCCTTGATGACCTTTGCCATTGATATTGCTTTGGTACTTGTAGCCCTCTATATCTCATCTGTTGATTAATTTGTGCTATGCTGGGTGCTGAGTGGATTTTTTCTGAGTTATTTATCACTTTCACTGCAGGCTCAAGAGGATCAGAATGCTGGTGCAACCGTCCCTCTAACTGTAAGGCTTCTTCGTTCTTCTTTTTTGTCTTTTGGGAAACCTAGTCAGTATAAGGGGATTTTACATGGTTAAAGATTACAATGGGAGGCACCTGTTTGACCCCGAAACAAATAAATCCTCAAAAAGGGCGTCCTACAGTCATACTAATCTATTCTCTATACCCAGCTCATACTTCACAAACGA…	chr9:15,545,432..15,546,460
	MDP0000212045	MdGASA13	MAASRYTSVLILVSLLVLLTFSHVAEAYKTLPQSACTPRCKNRCSATSHKKPCMFFCEKCCAKCKCVPPGVVGNKQMCPCYNNWKTQEGRPKCP	ATGGCAGCAAGTCGATACACCTCCGTCTTGATCCTGGTTTCTCTGCTTGTTCTACTCACATTCTCTCACGTAGCTGAGGCTTACAAGACGCTTCCTCAGTCAGCGTGCACGCCGAGATGTAAGAACCGTTGCTCGGCGACATCGCACAAGAAGCCGTGCATGTTCTTCTGCGAGAAGTGCTGTGCCAAATGCAAATGTGTTCCTCCGGGCGTCGTTGGCAACAAGCAAATGTGCCCTTGCTACAACAACTGGAAGACCCAGGAAGGACGACCCAAATGCCCTTAA	ATGGCAGCAAGTCGATACACCTCCGTCTTGATCCTGGTTTCTCTGCTTGTTCTACTCACATTCTCTCACGTAGCTGAGGTGCATTCATCTTCTTACTTATACTGCATTGTCGAAATTTCGCCGTCTTCCTCATTATTGACTATAAYAACTCTTAACTGACGGTTGAAAGTTAAATTGTTGAACCATTCAAATTTGACTCGAAATTTCGACCTTTATTTACCGTAGAAGTTCACATGCACTAATTGTTAGATCAAAATTCAGACAGTTTGATTCAGATCCTGATAACATATTTCTAAGAAATATATGGAATCTACTCTTTTTCTGACTTAGTTTCTTTCSTCGTTTTGTTCTGTTAATTCATGCGCAGGCTTACAAGACGCTTCCTCAGTCAGGTAAACG…	chr9:29,285,476..29,286,214
	MDP0000140075	MdGASA14	MMLKILITHVLVFLLGLQLAANSNERGDAIQMTTTFAANPPPQPKIDCDRACVVRCSKLSRPNLCHRACGTCCRRCFCVPSGTFGNYDVCPCYRDMTTRGGIHKCP	ATGATGTTGAAGATTCTAATCACTCACGTGCTTGTTTTTCTTCTCGGTCTCCAGCTTGCCGCTAATTCCAATGAAAGGGGTGACGCAATTCAGATGACCACAACCTTTGCTGCAAACCCTCCTCCCCAGCCAAAAATAGACTGTGACAGAGCTTGTGTTGTGAGGTGCTCAAAATTGTCAAGGCCTAATCTGTGCCACAGGGCATGCGGGACGTGTTGTAGGAGATGCTTCTGTGTTCCATCTGGTACTTTCGGCAACTATGACGTATGCCCTTGTTACAGAGACATGACTACCCGTGGAGGCATACACAAATGCCCTTAA	ATGATGTTGAAGATTCTAATCACTCACGTGCTTGTTTTTCTTCTCGGTCTCCAGCTTGCCGCTAATTCCAATGAAAGGGTATGTAATTAAACTACTTAATCCTTTTTTTTTTGGGTAGTATTATGTTCAAAGCTTTTGACTAACTCAGGGTGACGCAATTCAGATGACCACAACCTTTGCTGCAAACCCTCCTCCCCAGCCAAAAATAGGTATTTAATTATTAATTAATTGCTATATATATTACAATAACCAAACCACTTAATTATATGCTTATATAATTAAACAATATGGTGATATTTCCAGACTGTGACAGAGCTTGTGTTGTGAGGTGCTCAAAATTGTCAAGGCCTAATCTGTGCCACAGGGCATGCGGGACGTGTTGTAGGAGATGCTTCTGTG…	chr12:21,213,945..21,214,429
	MDP0000251418	MdGASA15	MAAISKSSRAVIVSLLLVSLLVFNLVEADEKVNXNPGPEQSSLLKKIDCGAACSARCRLXSRXHLCKRACGTCCQRCSCVPPGTAGNQEACPCYASLTTHGGRRKCP	ATGGCTGCCATCTCAAAATCATCCAGGGCTGTGATTGTTTCACTGCTTCTCGTTTCCCTTCTTGTTTTCAATCTCGTTGAAGCTGATGAGAAGGTAAACWCAAATCCAGGACCAGAACAGAGTTCTCTKCTCAAGAAAATAGACTGRGGCGCGGCATGCAGTGCTCGCTGTCGTTTAMCATCTAGGRCTCATCTATGCAAGAGAGCATGCGGGACTTGCTGCCAGCGTTGCAGCTGTGTTCCTCCGGGTACCGCCGGCAATCAAGAGGCCTGCCCGTGTTACGCCAGCCTCACTACCCACGGCGGCAGACGCAAGTGCCCTTGA	ATGGCTGCCATCTCAAAATCATCCAGGGCTGTGATTGTTTCACTGCTTCTCGTTTCCCTTCTTGTTTTCAATCTCGTTGAAGCTGATGAGAAGGTAATTATTTATTAAGTTCTRGCTTATAATTATAATTAACTAGCTACTTTATTATTTGCTAGCTTCATCTTTTGTTTTTCATGTTTTACAAGCTAAGCTTCAAGGTGATATATGCATGTTTTATGCTTTGATCATTTTGCAGGTAAACWCAAATCCAGGACCAGAACAGAGTTCTCTKCTCAAGAAAATAGGTAATTAATTACARARARATWWWTYTWTAATWTWWATATYWWTWMYTATATAWWWTAMTWCCATAGTGTTTGATTAAATGTAAATATTTGTGTAGACTGRGGCGCGGCATGCAGT…	chr12:21,215,744..21,216,304
	MDP0000251419	MdGASA16	MMLKILITHVLVFLLVLQLAAKSNERMTTIFAANPPPQPKIDCDGACVVRCSKSSRPNMCHRACGTCCWRCFCVPPGTFGNYDVCPCYRDMTTCGGIHKCP	ATGATGTTGAAGATTCTAATCACTCACGTTCTCGTTTTTCTTCTCGTTCTCCAGCTTGCCGCTAAATCCAATGAAAGGATGACCACAATCTTTGCTGCAAACCCTCCTCCCCAGCCAAAAATAGACTGTGACGGAGCTTGTGTTGTGAGGTGCTCAAAATCGTCAAGGCCTAATATGTGCCACAGGGCATGCGGGACATGTTGTTGGAGATGCTTCTGCGTTCCACCTGGTACTTTCGGCAACTATGATGTATGCCCTTGTTATAGAGACATGACTACCTGTGGAGGCATACACAAATGCCCTTAA	ATGATGTTGAAGATTCTAATCACTCACGTTCTCGTTTTTCTTCTCGTTCTCCAGCTTGCCGCTAAATCCAATGAAAGGGTATGTAATTAACTACTTAATCCTTTTTTTTTGGTAGTATTATGTTCAAAGCTTTTGACTAACTCACGGTGACGCAATTCAGATGACCACAATCTTTGCTGCAAACCCTCCTCCCCAGCCAAAAATAGGTATTTAATTATTAATTAATTGCTATATATATTACAATAACCAAACCACTTAATTATATGCTTATATAATTAAACAATATGGTGATATTTCCAGACTGTGACGGAGCTTGTGTTGTGAGGTGCTCAAAATCGTCAAGGCCTAATATGTGCCACAGGGCATGCGGGACATGTTGTTGGAGATGCTTCTGCGTTC…	chr12:21,217,841..21,218,322
	MDP0000786380	MdGASA17	MSSRLLLVVAVLLFGRMAVVSSEHSTIEDHETQAVVKGANRRLLPFLNCEGLCNQRCSKHSRPNVCTRACGTCCMRCKCVPPGTAGNREACGTCYTDMTTHHHRIKCP	ATGTCGTCACGCTTGCTTCTCGTTGTGGCGGTTTTGCTCTTCGGCCGCATGGCGGTGGTTTCGTCTGAACATTCTACCATTGAAGACCATGAAACGCAGGCGGTGGTGAAAGGAGCTAACAGAAGGCTTTTACCATTCCTGAACTGTGAAGGGTTGTGCAATCAGAGGTGCAGTAAGCACTCGAGGCCAAACGTGTGCACGAGGGCATGTGGGACCTGCTGCATGAGGTGCAAGTGTGTTCCTCCCGGCACCGCCGGCAACAGAGAAGCCTGCGGGACCTGCTACACTGATATGACTACTCACCACCACCGCATCAAGTGCCCTTAA	ATGTCGTCACGCTTGCTTCTCGTTGTGGCGGTTTTGCTCTTCGGCCGCATGGCGGTGGTTTCGTCTGAACATTCTACCATTGAAGACCATGAAACGCAGGTTAACTAATTAATCAGTCACCACTCACCAGCCACTAGTCATGCATGACTGCTTTCGTTTTTTCTCCTTGGGTTCTGTTTCTGGGACTTCTGTAAGTATTTCTTACCAGTTATTAATTACTTATGTGTTTTTTGTAGGCGGTGGTGAAAGGAGCTAACAGAAGGCTTTTACCATTCCTGAGTATGCATGCATGGCATTAATTTTCGTTTGCTTTCAAAATTTCAATCTTTCTATTGCTGCATGTAGTTAATTTAACTTAAAAATCAATGACTTGCTTTTTCTTTTCTTTTTTTTATAATC…	chr13:5,529,785..5,530,873
	MDP0000126347	MdGASA18	MARALNFVMFFLVILFFALTVENHANATGTEAPAPQPQSSNNHTMNGITEGSLQPQECGPRCTTRCSNTQYKKPCLFFCQKCCAKCLCVPPGTYGNKQFCPCYNNWKTKRGGPKCP	ATGGCAAGGGCTTTAAATTTTGTGATGTTCTTCCTTGTTATACTGTTCTTTGCCCTAACAGTAGAGAACCATGCTAATGCCACTGGCACTGAAGCTCCAGCACCGCAGCCCCAAAGCAGTAACAACCATACCATGAATGGAATCACTGAAGGCAGCCTTCAACCTCAAGAGTGCGGTCCTCGTTGCACCACAAGATGCTCAAACACACAGTACAAGAAACCATGTTTGTTTTTCTGCCAAAAGTGCTGTGCCAAGTGCTTGTGCGTCCCTCCAGGCACATATGGGAACAAGCAATTCTGCCCTTGCTACAACAACTGGAAGACCAAGAGAGGAGGCCCCAAATGTCCTTGA	ATGGCAAGGGCTTTAAATTTTGTGATGTTCTTCCTTGTTATACTGTTCTTTGCCCTAACAGTAGAGAACCATGTAAGCCATCTTTCATCTCTCTCCCTCTAGAGATAAATATGCATCATTGTATATACACACACATATATATACACCTGGTCATGCAAGTGTGGGGTTGTTGTCGGCCCACTGCATTTCAAATTTGAACTCACTTAATATAGTTTAGAGTAGGAATATCGCTTGCATTAAAAAAAAATTATAAATTTGTATAACATGCCTGCTTTCTACTAGCAAGATCTGCAAGTTGTAGTCAGATGAAAATTCTTTCCATGTTGACCATCTTAACCTGCCGTTAGCTCCTTGGCTTGAATTCTAACAGTATACTTGAAACAGAGATAATTTCATTGC…	chr14:12,628,198..12,630,144
	MDP0000195254	MdGASA19	MKLVFATFMLVCLVLSSSFFEASMAGSPFCDSKCGVRCSKAGYKERCLKYCGICCEKCHCVPSGTYGNKDECPCYRDLKNSKGEDKCP	ATGAAGCTCGTCTTTGCAACCTTCATGCTTGTTTGCCTTGTCCTCAGCTCCTCTTTCTTTGAGGCATCAATGGCTGGGTCTCCATTTTGTGACTCGAAGTGTGGGGTGAGATGTTCAAAAGCTGGATACAAGGAAAGGTGCTTGAAGTACTGTGGAATATGTTGTGAGAAATGTCACTGCGTTCCATCGGGGACTTATGGGAACAAGGACGAGTGCCCTTGCTATAGGGACCTCAAAAACTCCAAGGGCGAGGACAAGTGCCCTTAA	ATGAAGCTCGTCTTTGCAACCTTCATGCTTGTTTGCCTTGTCCTCAGCTCCTCTTTCTTTGAGGCATCAATGGCTGGGTCTCGTACGATCCTTACTTTTTTCAACTAGCTACTCTTTTTGTGTAATTAATTAACCATGTTTCTCTAGAGTTCATAATATTCTTCTTTCATTTTTCTTTCCTCTCTTAATTTGTTTCTAAAACTAGGAATATATGGCAAATTTGAGTTAGGTCAATTAGTCAGGATAATGTGTTCACTTTCTTACAGTCGASTAAGAGTACCCTTTTATAGATTAAAGTAGTTTAGAATATAACTTTGAAACTAATATATATATATATATATATATGGTGTTCTAATTAACCTACCTATTTGCATGAATTTTGTTATGAATTTTGCAGCA…	chr15:1,842,484..1,843,065
	MDP0000230952	MdGASA20	MKRTKPLRANDDSSSKKLAGCHSAWSVRHGSDTDTASYLVQDVLNKTWAHANTVQETWSIRYILLRKMESRLLLVVAVLFFCMAVVSSEHSTIEDHETQAVVKGANRRLLPFLNCEGLCNQRCSKHSRPNVCTRACGTCCMRCKCVPPGTAGNREACGTCYTDMTTHHNHLKCP	ATGAAACGCACCAAACCTCTACGTGCGAATGATGATTCATCAAGCAAGAAGCTAGCTGGGTGCCACAGTGCGTGGTCCGTCCGTCATGGTTCAGACACCGATACAGCGTCGTACTTAGTTCAGGACGTGCTGAACAAGACATGGGCGCATGCAAATACGGTACAAGAGACATGGTCAATAAGATACATATTGCTACGGAAAATGGAGTCACGCTTGCTTCTTGTTGTGGCGGTTTTGTTCTTCTGCATGGCGGTGGTTTCRTCCGAACATTCTACCATTGAAGACCATGAAACGCAGGCGGTGGTGAAAGGAGCAAACAGAAGGCTTTTACCATTCCTGAACTGTGAAGGGTTGTGCAATCAGAGGTGCAGTAAGCACTCGAGGCCAAACGTGTGCACA…	ATGAAACGCACCAAACCTCTACGTGCGAATGATGATTCATCAAGCAAGAAGCTAGCTGGGTGCCACGTATGCCAAAGAACTGAAGTGGAATTAAAATGGGGTTTTGTTTTTCCACTGGCAAATTTGAAATTTCGACGAATATTTTTGTCGTCTAATGTTGTGTACTGCCAGAGTGCGTGGTCCGTCCGTCATGGTTCAGACACCGATACAGCGTCGTACTTAGTTCAGGACGTGCTGAACAAGACATGGGCGCATGCAAATACGGTACAAGAGACATGGTCAATAAGGTAACTTTACTACGTCAAAAAACGACCATATAAACAAAGGGGCAGCTCTCTGTCTATGTAGTTCAAGACTGTAGCTTTCAGAAAGCACTAGTTTTGACTGTTGATAGAGTAA…	chr16:3,972,710..3,974,022
	MDP0000735118	MdGASA21	MASKTMLLLFATVLLFTARASSLDDHEELKIKVTYVKAPAPQPLVKAPAPPPLVVKAPSPPLSKPPSPPLAKPPSPPYTKPPTPVRPPVKPPTPVSPPVMPPTYPPLPPVRSKADCIPLCDKRCMLHSRKRVCMRACMTCCDRCRCVPPGTFGNQERCGKCYTDMVTHGNRTKCP	ATGGCTTCCAAAACCATGCTCCTTCTCTTTGCAACTGTTCTCCTTTTCACTGCTAGGGCTTCATCACTTGACGATCATGAGGARCTCAAGATTAAGGTTACTTATGTCAAGGCACCAGCTCCACAACCTCTAGTCAAGGCTCCAGCTCCGCCGCCTCTTGTRGTCAAGGCACCCAGTCCACCACTTTCCAAGCCACCGTCTCCACCACTTGCCAAGCCACCATCTCCACCATATACCAAGCCACCAACTCCTGTCAGGCCCCCAGTGAAGCCACCAACTCCTGTCAGTCCCCCAGTGATGCCACCCACTTATCCACCACTTCCTCCGGTTAGGTCCAAAGCAGATTGCATCCCATTGTGTGACAAGAGGTGCATGTTGCATTCAAGGAAGAGGGTGTGC…	ATGGCTTCCAAAACCATGCTCCTTCTCTTTGCAACTGTTCTCCTTTTCACTGCTAGGGTAATTATCTACATCCCTCCAAACCCTAGCATTTCTTTTATTTTTTTCCTCATTMATCAGTATTATTGATATKKTTTTCAGTTTAAWTTCCAATATATTTTGGCGTGTCTAAAGTGATCTGATAACCTTGTTTTTGTAGGCTTCATCACTTGACGATCATGAGGARCTCAAGATTAAGGTACTTTTAATTATATACTTTAAACAAAAAGTTCAATTATTGCTAGAAATTTTGACATTCAGTGTTGCGAAATTCTTTAATTTCAGGTTACTTATGTCAAGGCACCAGCTCCACAACCTCTAGTCAAGGCTCCAGCTCCGCCGCCTCTTGTRGTCAAGGCACCC…	chr17:2,662,778..2,663,828
	MDP0000901967	MdGASA22	MASKTMLLLFATVLLFTARASSLDDHEELKIKVTYVKAPAPQPLVKAPAPPPLVVKAPSPPLSKPPSPPLAKPPSPPYTKPPTPVRPPVKPPTPVSPPVMPPTYPPLPPVRSKADCIPLCDKRCMLHSRKRVCMRACMTCCDRCRCVPPGTFGNQERCGKCYTDMVTHGNRTKCP	ATGGCTTCCAAAACCATGCTCCTTCTCTTTGCAACTGTTCTCCTTTTCACTGCTAGGGCTTCATCACTTGACGATCATGAGGAYCTCAAGATTAAGGTTACTTATGTCAAGGCACCAGCTCCACAACCTCTAGTCAAGGCTCCAGCTCCGCCGCCTCTTGTYGTCAAGGCACCCAGTCCACCACTTTCCAAGCCACCGTCTCCACCACTTGCCAAGCCACCATCTCCACCATATACCAAGCCACCAACTCCTGTCAGGCCCCCAGTGAAGCCACCAACTCCTGTCAGTCCCCCAGTGATGCCACCCACTTATCCACCACTTCCTCCGGTTAGGTCCAAAGCAGATTGCATCCCATTGTGTGACAAGAGGTGCATGTTGCATTCAAGGAAGAGGGTGTGC…	ATGGCTTCCAAAACCATGCTCCTTCTCTTTGCAACTGTTCTCCTTTTCACTGCTAGGGTAATTATCTACATCCCTCCAAACCCTAGCATTTCTTTTATTTTTTTCCTCATTKATCAGTATTATTGATATMMTTTTCAGTTTAAWTTCCAATATATTTTGGCGTGTCTAAAGTGATCTGATAACCTTGTTTTTGTAGGCTTCATCACTTGACGATCATGAGGAYCTCAAGATTAAGGTACTTTTAATTATATACTTTAAACAAAAAGTTCAATTATTGCTAGAAATTTTGACATTCAGTGTTGCGAAATTCTTTAATTTCAGGTTACTTATGTCAAGGCACCAGCTCCACAACCTCTAGTCAAGGCTCCAGCTCCGCCGCCTCTTGTYGTCAAGGCACCC…	chr17:2,663,997..2,665,047
	MDP0000126601	MdGASA23	MASKTMLLLFATVLLFTARASSLDDHEELKIKVTYVKAPAPQPLVKAPAPPPLVVKAPSPPLSKPPSPPLAKPPSPPYTKPPTPVRPPVKPPTPVSPPVMPPTYPPLPPVRSKADCIPLCDKRCMLHSRKRVCMRACMTCCDRCRCVPPGTFGNQERCGKCYTDMVTHGNRTKCP	ATGGCTTCCAAAACCATGCTCCTTCTCTTTGCAACTGTTCTCCTTTTCACTGCTAGGGCTTCATCACTTGACGATCATGAGGARCTCAAGATTAAGGTTACTTATGTCAAGGCACCAGCTCCACAACCTCTAGTCAAGGCTCCAGCTCCGCCGCCTCTTGTRGTCAAGGCACCCAGTCCACCACTTTCCAAGCCACCGTCTCCACCACTTGCCAAGCCACCATCTCCACCATATACCAAGCCACCAACTCCTGTCAGGCCCCCAGTGAAGCCACCAACTCCTGTCAGTCCCCCAGTGATGCCACCCACTTATCCACCACTTCCTCCGGTTAGGTCCAAAGCAGATTGCATCCCATTGTGTGACAAGAGGTGCATGTTGCATTCAAGGAAGAGGGTGTGC…	ATGGCTTCCAAAACCATGCTCCTTCTCTTTGCAACTGTTCTCCTTTTCACTGCTAGGGTAATTATCTACATCCCTCCAAACCCTAGCATTTCTTTTATTTTTTTCCTCATTMATCAGTATTATTGATATKKTTTTCAGTTTAAWTTCCAATATATTTTGGCGTGTCTAAAGTGATCTGATAACCTTGTTTTTGTAGGCTTCATCACTTGACGATCATGAGGARCTCAAGATTAAGGTACTTTTAATTATATACTTTAAACAAAAAGTTCAATTATTGCTAGAAATTTTGACATTCAGTGTTGCGAAATTCTTTAATTTCAGGTTACTTATGTCAAGGCACCAGCTCCACAACCTCTAGTCAAGGCTCCAGCTCCGCCGCCTCTTGTRGTCAAGGCACCC…	chr17:2,665,111..2,666,161
	MDP0000663790	MdGASA24	MASKTVLLLFATVLLFTARASSLDDHEELAIKSTYGNAPXPQPLVKAPSPPLAKPPCPPLAKPPSPLYTKPPSPVSPPVKPPTPXSPPVMPPTYPPLPPVRSKSDCVPLCEKRCMQHSRKRPCMRACTACCDRCRCVPPGTFXNEEKCGHSETPKLSSIQVPEESRKPSSFFVHRSXKIKPRRPLKKVFFVHRSXKIKPQRPFGSTNVDKSIHPTVLQDQAQKPLKTXSSLFFKIKPKSPWRSVHHCSSKIKPKNPFEDPLKATFKIKSTALEERSSKIKPQRPLDQRNIHKSTPYGDRIRGSK	ATGGCTTCCAAAACCGTGCTCCTTCTCTTRGCAACTGTTCTCCTTTTCACTGCTAGGGCTTCATCACTTGATGATCATGAGGAACTCGCGATTAAGTCTACTTATGGCAATGCACCAMCGCCACAACCTCTGGTCAAGGCACCCAGTCCACCCCTTGCCAAGCCACCGTGTCCACCACTAGCCAAGCCACCATCTCCACTATATACCAAYCCTCCATCTCCTGTCAGCCCCCCAGTGAAGCCACCAACTCCTGWCAGTCCCCCAGTGATGCCACCCACTTARCCACCACTTCCCCCGGTCAGGTCCAAATCAGATTGCGTCCCATTGTGTGAGAAGAGGTGCATGCAGCATTCAAGGAAGAGGCCGTGCATGAGAGCTTGCACGGCYTGCTGCGACCGC…	ATGGCTTCCAAAACCGTGCTCCTTCTCTTRGCAACTGTTCTCCTTTTCACTGCTAGGGTAATTATCTACATCCCTCCAAACCCTAGCATTTTTTTTTCCCTCATTAATTAGTATTATTGATTTTTTTTCAGTTTAATTTCCAATATATTTTGGCSTGTCTAAAGTGATTTGATATCCTTGTTTTTGTAGGCTTCATCACTTGATGATCATGAGGAACTCGCGATTAAGGTACTTTTAATTATATACTCTAAACAAAAATTTCAATTATTGCTAGAAATTTTGYCCTTCAATGTTGCGAAATTCTTTATTTTCAGTCTACTTATGGCAATGCACCAMCGCCACAACCTCTGGTCAAGGCACCCAGTCCACCCCTTGCCAAGCCACCGTGTCCACCACTAG…	chr17:2,692,170..2,694,350
	MDP0000232908	MdGASA25	MAMAKFFAALFLALLAISMLQTMVLANHGHGGHHKGNNAYGPGSLKSSQCPSECTRRCSQTQYHKPCMFFCQKCCKKCLCVPPGFYGNKAVCPCYNNWKTQQGGPKCP	ATGGCCATGGCTAAGTTCTTTGCTGCCTTGTTCTTGGCTCTCCTTGCCATCTCCATGCTTCAAACCATGGTTTTGGCAAATCATGGGCATGGAGGTCATCACAAGGGCAATAATGCCTATGGACCTGGGAGTCTCAAGAGCAGCCAATGCCCGTCCGAATGCACGAGGAGGTGCAGCCAGACGCAGTACCACAAGCCCTGCATGTTCTTCTGTCAGAAATGCTGCAAAAAGTGCCTGTGTGTGCCCCCTGGGTTTTACGGGAACAAGGCCGTGTGCCCTTGCTACAACAACTGGAAGACCCAGCAAGGAGGACCCAAATGCCCCTGA	ATGGCCATGGCTAAGTTCTTTGCTGCCTTGTTCTTGGCTCTCCTTGCCATCTCCATGCTTCAAACCATGGTATGAACTCAAATATTTATCTTTACACCCCCKAGAAGTTAAAAAGGAAAAGAAAACTTTTTTTCCAATGACAATATAAAGCCCACCTYCAATTACAAACTAACATATTTTGTTCATCAATTTTGTTGCAGGTTTTGGCAAATCATGGGCATGGAGGTCATCACAAGGGCAATGTAAGCTCTCTCTCACTACACCTCTCTCACACACAGACCCACTATTTATACCCAGCAAATAATGTGTATTGTTCTATAAAGATTGAATCTTTATCTTTCTTTTTTATTAATTTTTTTACGAATTATGATGATGAAATGTTTGCATTTTGCTTAAATG…	chr17:3,533,847..3,534,966
	MDP0000209689	MdGASA26	MAGRSSTSVLLLVSLLLLLAFSHVAEAYKTLPQSACTPRCKNRCSATSHKKPCMFFCEKCCAKCKCVPPGVVGNKQMCPCYNNWKTQEGRPKCP	ATGGCAGGACGTTCCTCCACCTCCGTCTTGCTTCTGGTTTCTCTGCTTCTTCTCCTCGCATTCTCTCACGTAGCTGAGGCTTACAAAACGCTTCCTCAGTCAGCGTGCACACCGAGATGTAAGAACCGTTGCTCGGCGACATCGCACAAGAAGCCGTGCATGTTCTTCTGCGAGAAGTGCTGTGCCAAATGCAAATGTGTTCCTCCAGGCGTCGTTGGCAACAAGCAAATGTGCCCTTGCTACAACAACTGGAAGACCCAGGAAGGACGACCCAAATGCCCTTAA	ATGGCAGGACGTTCCTCCACCTCCGTCTTGCTTCTGGTTTCTCTGCTTCTTCTCCTCGCATTCTCTCACGTAGCTGAGGTACATGCTCACAATCCATCTTCTTCGTTATACTGCATTGTCGAAATCTCGATGTCTTCATCACTGTTGACTATAAAAAATCATCGTCAATCAACTGTTTATACGAAATAAAGATTTGATACGGATCCTGGTAACTTATACTTTTAAAATTTTATTTGGCTACAATGCTTACGTGTATCATATTCATATGCATGATAGTGATCTTGCTTTACATATATATGCAATCTCCTCTTTTTTCTAATTTAGTTTTCTTTTTTCGTTTTGTTTTATTAATATCCAGGCTTACAAAACGCTTCCTCAGTCAGGTAAACATTACAAAAC…	chr17:22,513,908..22,514,654
Grape	GSVIVT01020178001	VvGASA1	MGIRVLLLVTIMLFCIAEASSDDNNIFEHQHNQAVKGSAGRRLLPFLDCGGLCKERCSLHSRPNVCTRACGTCCVRCKCVPPGTYGNREMCGTCYTEMTTHGNKPKCP	ATGGGTATACGCGTGCTTCTTCTCGTGACTATTATGCTCTTCTGCATTGCTGAGGCTTCATCTGATGATAATAACATATTCGAACATCAACATAATCAGGCGGTCAAAGGATCAGCTGGCAGGAGGCTTCTGCCTTTCTTGGACTGTGGAGGGCTGTGCAAGGAGAGGTGCAGTTTGCACTCAAGACCGAACGTTTGCACCAGAGCATGTGGGACGTGCTGTGTTAGGTGCAAATGCGTTCCTCCAGGCACCTATGGAAACAGAGAAATGTGTGGGACTTGCTACACCGAGATGACCACCCACGGCAACAAGCCCAAGTGCCCTTAG	GCAGCTGGTAGTGAGTGTTAGAAGCAATGGGTATACGCGTGCTTCTTCTCGTGACTATTATGCTCTTCTGCATTGCTGAGGTATTCCTTTGGATTCAAAAATGGGTTTTCCGGATCGCAGTTTATTGATTTTTTCTGACTTTGCACTTGATCATGTATGTGGGTGCATGCAGGCTTCATCTGATGATAATAACATATTCGAACATCAACATAATCAGGTTCACCACCACAACCACTGCCGCCTCCATCTCTCTTTCCTTCTTCCTTTCTCACTCGTCCTCTATTTATTTAACTTTGTGTTTTCTTTGTTATCTCACCTTTCAGGCGGTCAAAGGATCAGCTGGCAGGAGGCTTCTGCCTTTCTTGGGTATTTTTCTTTCTTCTTTAAATCATTTTTTGG…	chr1:9381743..9382568
	GSVIVT01037887001	VvGASA2	MKHLFPTLLLLSLLLHSCFSQPTTDGAGFCGLKCSKRCSQAAVLDRCMKYCGICCQECKCVPSGTYGNKHECPCYRDKKNSKGKPKCP	ATGAAGCACTTGTTTCCAACTCTGCTCCTTCTCTCCCTTCTCCTTCACTCCTGTTTCTCACAACCCACCACGGATGGTGCAGGTTTCTGCGGCCTTAAGTGTTCAAAGAGGTGCTCACAAGCAGCAGTGCTGGACCGATGCATGAAATATTGTGGGATCTGCTGCCAGGAATGCAAGTGTGTGCCTTCTGGGACGTATGGGAACAAGCATGAGTGCCCTTGCTACAGAGACAAGAAGAACTCCAAGGGCAAACCCAAGTGCCCTTGA	CACACTACTCTCATACACAGCTCCCTGCTTCTCTCAAGCAACATAATTACCATGAAGCACTTGTTTCCAACTCTGCTCCTTCTCTCCCTTCTCCTTCACTCCTGTTTCTCACAACCCACCACGGATGGTGCAGGTGAGTTGCTCTTCCTTCTGGGTTTTTGTTCTCTGGGTCACTCCTTTTTATGATATAAAATAAGTAAATGATCATGTTGTGGGCTTGTGGGTGTGAGTTAGGTTTCTGCGGCCTTAAGTGTTCAAAGAGGTGCTCACAAGCAGCAGTGCTGGACCGATGCATGAAATATTGTGGGATCTGCTGCCAGGAATGCAAGTGTGTGCCTTCTGGGACGTATGGGAACAAGCATGAGTGCCCTTGCTACAGAGACAAGAAGAACTCCAAGG…	chr3:6715491..6716068
	GSVIVT01000168001	VvGASA3	MPAPMKGFCDSKCGVRCANAGVYDRCVKYCGICCQECKCVPSGTYGNKSECPCYRDKLNSKGKPKCP	ATGCCTGCTCCAATGAAAGGTTTCTGTGATTCAAAGTGTGGGGTGAGGTGCGCAAATGCAGGAGTGTATGACCGTTGCGTCAAGTACTGTGGGATATGCTGCCAGGAGTGCAAGTGTGTTCCTTCAGGGACCTATGGGAACAAGTCAGAATGCCCTTGCTACAGAGACAAGTTGAACTCCAAGGGCAAGCCTAAGTGCCCTTGA	ATACCACTTAAAACTCCCACAAGCAAGCCAAACAAACAGATCATTCTTTTCTTCCCTACTACCATCACAGTCTGAGGTAGAGAAGATGAAGCAGCTTGCCTTCCCAACTTTGTTACTGGTTTCACTGCTACTGAGCTCCATTTTCCTTCAACCTACAGTGGCTGGTCCACCCACCACAGCTGCTCCGCCTACCAAGCCTGTTCAGCCGACCAAGCCTGCACCGCCGACCAAACCTTCACCGCCTACCAAGCCTGCACCACCTACCATGCCTGCTCCAAGTAAGTAGCTTATAAATCATGGTTTATGCAATACAGTATCTGTTTCTCAAAATGAAGTTGGTAGTTGCTGATGAAATGGTGGTTTTGCTTATGTTTGTTGTGTGTTTAGTGAAAGGTTTCT…	chr7:15821751..15822734
	GSVIVT01033563001	VvGASA4	MLSLSMMLLLLVQNNATITEAPTPQPQQSTNGFPMHGVTQGSLHPQECAPRCTTRCSKTAYKKPCMFFCQKCCAKCLCVPPGTYGNKQFCPCYNNWKTKRGGPKCP	ATGCTCTCTCTTTCGATGATGCTTCTTTTACTAGTACAGAACAATGCTACCATCACCGAGGCTCCAACTCCACAGCCCCAACAAAGCACAAACGGCTTTCCCATGCATGGTGTCACTCAAGGCAGCCTTCATCCTCAGGAGTGTGCGCCCCGTTGCACGACTAGATGCTCCAAAACAGCTTACAAGAAACCCTGCATGTTCTTCTGCCAGAAATGCTGTGCCAAGTGCTTGTGCGTGCCTCCAGGAACATATGGGAACAAGCAATTCTGCCCCTGCTACAATAACTGGAAGACCAAGAGAGGAGGACCCAAGTGCCCCTAG	CTAAAACTTTCTCTCTGTTCTCTCTCTGCCTCTTGGCTATTGTTACAAGTTACTTTCTTTGAAGCGGGCAATGGCAAGAAAACTGAGCATTGTGATGCTCTCTCTTTCGATGATGCTTCTTTTACTAGTACAGAACAATGTAAGTCAAGTGTCTCATAGCTCTTTCTTTTTCTGTTGCTCAACATGTAAACCACAATCTAACACTTGTGTCAGTTTTTCTTGGGGGACTGTAATAGGAACATTGTGCTTCACCTCTTCTAATTTTTCCTGGGGGGGAAGTGAAGTTTCTATTGGGGTGTTAGGCTGCTTGAAAGAACTGGGGGCCACAGAATTGTATTATCATACAAAGTAGAAAAGATCATTTTTGCCTGGCTCCACCTTTGTATCAAATTGATAGCT…	chr8:19734994..19736181
	GSVIVT01032528001	VvGASA5	MDLFIGHLTEFHGNLSSILDLILEREKQVKKTELHRYLSPILNHILERGVNYLQLLTPGLFFSPCSAMALKILLLLLASYLLVTKRVSANDEEFGVQATYAKAPVPAPVKTPIPAPPVKPPTVTPNPPAPVVKPPTVVPKPPAPPVSPPTVAPKPPAPVVPKPPTPPANPPTVAPKPPAPPVKPPTVVPKPPSPPVNPPTPKPPASPVKPPTVAPKPPVPPVTPPTTAPMPPVRARLDCIPLCDQRCKAHSRKNICVRACMTCCDRCKCVPPGTYGNREKCGKCYTDMTTHGNKPKCP	ATGGATCTCTTCATAGGCCACTTGACAGAGTTTCATGGAAACCTATCTTCAATCCTAGATCTTATACTAGAAAGAGAAAAGCAGGTAAAAAAAACAGAGCTTCATAGATACCTATCTCCAATCCTAAATCATATACTTGAAAGAGGAGTGAACTACCTTCAGCTCCTCACCCCTGGACTTTTCTTTTCTCCCTGCTCTGCAATGGCTTTGAAAATCCTGCTCCTCCTTCTTGCCTCTTATCTTTTAGTTACAAAAAGGGTCTCGGCCAATGATGAAGAATTCGGCGTACAGGCTACTTATGCCAAAGCTCCAGTACCTGCTCCAGTGAAGACACCCATTCCTGCACCACCGGTCAAGCCTCCTACTGTCACTCCAAATCCCCCTGCTCCTGTGGTGAAG…	ATGGATCTCTTCATAGGCCACTTGACAGAGTTTCATGGAAACCTATCTTCAATCCTAGATCTTATACTAGAAAGAGAAAAGCAGGTAAAAAAAACAGAGCTTCATAGATACCTATCTCCAATCCTAAATCATATACTTGAAAGAGGAGTGAACTACCTTGTAATATGAATTAGATTACTATGACCTTGGAACCAGGAATCTACTGTGTAAACAATTCTGCAAAACATGGACTTAAACCCACATCATTGATAATTATGACTTCCGCTGTAATCAAATAGTAGTTGCAGACTTGCAGGAACCCTCTTGGAAGGATGTTGATGTCATCCTCTTCTTGAGGGATAGGGGGATATGGGTCTGAATATGAAGTTTGGTAAATAAAGAAACTGTACAGCTGAGTGT…	chr14:28107504..28112390
	GSVIVT01011412001	VvGASA6	MAKVFALFLLALLAISMLHTTVLASHGHGGHHYDQKNYGPGSLKSFQCPSQCSRRCGKTQYHKPCMFFCQKCCKKCLCVPPGYYGNKAVCPCYNNWKTKEGGPKCP	ATGGCGAAGGTGTTTGCGCTGTTTCTCTTGGCTCTTCTCGCCATTTCCATGCTTCACACCACTGTTTTGGCTTCGCATGGCCATGGCGGTCACCACTACGACCAAAAGAACTATGGTCCGGGGAGTCTGAAGAGCTTCCAATGCCCGTCACAGTGCTCGAGGAGGTGCGGCAAGACACAGTACCACAAACCTTGCATGTTCTTCTGTCAGAAATGCTGCAAAAAGTGCCTGTGCGTTCCCCCAGGGTATTATGGTAATAAAGCCGTCTGCCCATGCTACAACAACTGGAAGACCAAGGAAGGAGGACCAAAATGCCCCTGA	ACACTCACCCCCAAACCCCTCTCCTCTTTCATTGCCTTTCTCCTTTGTCATTGTCTTCCTTCCAGATTTCTCAGGGAGGGGGTTTGTTCGAAGCATTGGATCGCCATGGCGAAGGTGTTTGCGCTGTTTCTCTTGGCTCTTCTCGCCATTTCCATGCTTCACACCACTGTGAGTCTCTTCGAACCAGAAATCACAAATGAGAGAAAAGGAAAGGAATGTGCGTTGGTAGAGGTTTTTTATTGACCGCTTTTTGTGGTGTTTGTTTCAGGTTTTGGCTTCGCATGGCCATGGCGGTCACCACTACGACCAAGTAAGCTTGCTTTCTCGCATTTTCTTTTGTTTTTCCTCCATGGTTTTAGGATTGTGTGCGAGTGTTGTTTTGGAAGTTTGTTTTCTGAA…	chr14:29446051..29447932
	GSVIVT01008003001	VvGASA7	MAKLVPLLLLALFSISMVATKVMAKEAQYHLDSGSYGPGSLKSNQCPSQCTRRCSKTQYHKPCMFFCQKCCAKCLCVPPGYYGNKAVCPCYNNWKTKEGGPKCP	ATGGCAAAGCTTGTCCCTCTTCTGCTTTTGGCACTCTTTTCCATTTCCATGGTTGCAACAAAGGTCATGGCAAAAGAAGCCCAATACCATCTTGACAGTGGGTCGTATGGTCCAGGGAGTCTCAAGAGCAACCAATGCCCATCACAATGCACGAGGAGATGTAGCAAGACGCAGTACCACAAACCATGCATGTTTTTCTGTCAAAAGTGCTGTGCCAAGTGCCTGTGTGTACCCCCTGGCTACTATGGGAATAAGGCAGTGTGCCCTTGCTACAACAACTGGAAGACCAAGGAGGGAGGACCCAAGTGCCCTTAG	CCAACATTAGTAAGGGAATCCAAATCAAGCCCACACACTATCTCAGTATTCAAGCCTCTCCCTCTCTCCATCTCCCCAATGGCAAAGCTTGTCCCTCTTCTGCTTTTGGCACTCTTTTCCATTTCCATGGTTGCAACAAAGGTGAGTACACCCCTCCAAACAAGTACTATAAAATTTTGCCTCTACATTTTGGTGTCTACTTTGATAACAAATTCATTTTTTTTTTTTTTTTTTTGTGTGTAGGTCATGGCAAAAGAAGCCCAATACCATCTTGACAGTGTAAGTCATGGAGTGTTGATAAAAATGTGCATCATGCTTTGGGAAATTCACATTTGATCCTCTTATAACACAACTTTTTATTTTCAGGGGTCGTATGGTCCAGGGAGTCTCAAGAGCAAC…	chr17:6769396..6770752
	GSVIVT01007817001	VvGASA8	MATLRLLLVFVALLVFLAQISSDFNIEGEEMPFVSQVVVRGGNRRLMQDIDCGGLCKDRCSLHSRPNVCVRACGTCCVRCKCVPPGTSGNRELCGKCYTDMTTHGNKTKCP	ATGGCTACGCTTCGTCTTCTTCTTGTGTTCGTGGCTCTCCTGGTCTTCCTCGCCCAGATTTCATCTGACTTCAACATCGAAGGAGAGGAGATGCCATTTGTCAGCCAGGTGGTCGTGAGAGGTGGAAACAGAAGGCTGATGCAAGACATAGATTGCGGAGGGTTGTGCAAGGACAGGTGCAGCCTACACTCAAGGCCCAACGTGTGCGTAAGGGCTTGCGGGACGTGCTGTGTGAGGTGCAAATGCGTGCCACCAGGCACCTCCGGCAACAGAGAACTCTGCGGCAAATGCTACACTGACATGACCACCCATGGCAACAAGACCAAGTGCCCTTAA	TCACCGTCATACTCCAGGTTCGCTTCCATAAGCCATGGCTACGCTTCGTCTTCTTCTTGTGTTCGTGGCTCTCCTGGTCTTCCTCGCCCAGGTGCGCATGGGTTCTCTTTTTTATATGTATATAAGTGTTTCTTTTTCTCTAACCATTTGGGTTTTATGCATTTTCATGCAGATTTCATCTGACTTCAACATCGAAGGAGAGGAGATGCCATTTGTCAGCCAGGCAGTACATGAAATCCATGCACTTTATTTTTATTTTTATTTTGTTTTTGGAAAACGTTTTTGGTGTTTTTGGTTGTTGTGTATCGTGACGGGTGAGGTGTGTATGTGGTTTTCAGGTGGTCGTGAGAGGTGGAAACAGAAGGCTGATGCAAGACATAGGTGGGGATTCCTTCTTTC…	chr17:8741561..8742409
	GSVIVT01009384001	VvGASA9	MKPLLATFLLVFLVLSSSFVQNAMAGSSFCDSKCAARCSKAGMKDRCLKYCGICCEECKCVPSGTYGNKHECPCYKDKKNSKGQPKCP	ATGAAGCCCCTCTTGGCAACTTTCCTGCTCGTCTTCCTTGTCCTTAGCTCCTCCTTCGTTCAGAACGCAATGGCTGGTTCAAGCTTCTGCGACTCCAAGTGCGCGGCTAGGTGCTCTAAAGCAGGAATGAAAGACAGGTGCTTGAAGTACTGCGGAATCTGCTGCGAGGAGTGCAAATGCGTTCCGTCCGGCACTTATGGAAACAAGCACGAGTGCCCTTGCTACAAGGACAAGAAGAACTCCAAGGGCCAACCCAAGTGCCCTTAA	CAGTGGCGGTGGTGGATAAATTTTCGATCGACTGCCCAAGTGGCATCGCAATATTTACAGCCGACAATTCACGTGACTGATCGAGATCCTTCTTTTTTTTCTAGTGGGATTGACAGCTCATCAATTGACCTGATGAGGTGTCCCATACTACTCACCAATTAAGTACCATCATCACTATTGCATATGCGCTGCTGTGGGAAACATTTTGCCAGTAATCGCTATTGATGGAACGGACGAGCATCATCAAGAGATTGTGTTCTCATCACTTTTACCCCGGCTCAGAAGGGAATAGCTTAGAGAGGTAGACTTCCTTTTTCCAGATCTTTCTACTGGACTCCATACTATAGATTTCTATATTGTTATGATGTCCCACGGAATGGTGCTCTCAACTTATGACTA…	chr18:7913344..7915123
	GSVIVT01009902001	VvGASA10	MAISKTLIASLLISLLVYQITEAATTSGDGASSPTEKMDCGGACSARCRLSSRPNLCNRACGTCCARCNCVPPGTSGNQEICPCYANMTTRGNERKCP	ATGGCCATCTCCAAAACTCTCATTGCTTCACTTCTCATTTCTCTTCTTGTTTACCAGATTACTGAGGCGGCGACCACCAGCGGCGACGGAGCGAGTTCTCCGACAGAGAAAATGGATTGCGGGGGAGCATGCAGTGCGAGGTGTAGGCTGTCGTCGAGGCCAAATCTGTGCAACAGGGCATGTGGGACTTGCTGCGCTCGTTGCAACTGCGTCCCTCCAGGCACGTCTGGTAACCAAGAGATCTGCCCCTGCTACGCCAACATGACCACCCGTGGCAACGAACGCAAGTGCCCTTAA	ATATACCATACCTCCCATCCTAAGATACAAACCAAAACCTCTCTTTCCCACCCTTAAAGCCATGGCCATCTCCAAAACTCTCATTGCTTCACTTCTCATTTCTCTTCTTGTTTACCAGATTACTGAGGCGGTAAGTTTTCAAGATTTTTTGGTTTGGTATATGTCAGGGTTTCAATATTTTTGCTTATAATACTAATTATACGTTTGGAGTTTCAGGCGACCACCAGCGGCGACGGAGCGAGTTCTCCGACAGAGAAAATGGGTAGATATCATTGAATTCATCTAGTTATATATAGTTCCTTTGAATTGCAGGGTTGATGAATTAATATATACACCATTTTCAGATTGCGGGGGAGCATGCAGTGCGAGGTGTAGGCTGTCGTCGAGGCCAAATCTGTG…	chr18:12275798..12276616
	GSVIVT01034477001	VvGASA11	MKLFSVFIISILLLQAFAEASLVISNAEHSLTSVDESRDEVALHKKSHPRKINCSYACSRRCRKASRKNVCSRACKTCCKRCHCVPPGTYGNKNMCPCYASLKTHGHKPKCP	ATGAAGCTCTTTTCAGTTTTCATTATCTCCATCCTTCTCCTGCAGGCTTTTGCAGAAGCTTCATTGGTTATCAGTAATGCAGAACATTCTCTTACAAGTGTGGATGAAAGCAGAGATGAAGTAGCTCTGCACAAAAAATCTCATCCTCGGAAAATCAATTGCAGTTATGCATGTTCAAGGAGATGCAGGAAGGCATCGAGGAAGAATGTGTGCAGCCGCGCATGTAAAACTTGCTGCAAGAGATGCCACTGCGTTCCTCCAGGCACTTACGGCAACAAGAATATGTGCCCATGCTATGCCAGTCTCAAGACACATGGCCACAAGCCCAAGTGCCCTTAG	ATCATAAGCTAAAGTTACCAAAACCCTATAAAAGAGGCCATCCTCTTCTTCACCCACTTTCAATCTGCAAAATCCTGTAGCCCCTACTCCTCCTTATCACCATGAAGCTCTTTTCAGTTTTCATTATCTCCATCCTTCTCCTGCAGGTGCATTGCATTTAGAAACTCTATCATAGTTCCATGGTCTTTTTCTTTTTTTCTTTTTTTTTTTGGGCCTAAATTTGATTAATTTTGTACTATGATGTACATTTTTTTTCAGGCTTTTGCAGAAGCTTCATTGGTTATCAGTAATGCAGAACATTCTCTTACAAGTGTAAGTCTTTCTCTCTGATGGTACTTTTCTGCCTGAATTGGCCAATCTTACAACAAGATACCTAAGGAAGAACATCTGAGCTAAAAA…	chr18:20718815..20720279
	GSVIVT01034476001	VvGASA12	MQVLFNSIKLYKLSDCKSKCAYRCSKAGWHKLCLRACNTCCERCNCVPPGTAGNEDVCPCYAKMTTHGGRHKCP	ATGCAAGTCTTGTTTAATTCTATTAAGTTGTATAAATTGTCAGACTGCAAATCCAAGTGTGCATACCGATGCAGCAAGGCGGGCTGGCATAAGCTGTGTCTTAGAGCATGTAACACTTGCTGCGAGAGGTGTAACTGCGTGCCACCGGGTACTGCCGGCAACGAAGATGTCTGCCCTTGCTATGCCAAGATGACCACCCATGGTGGTAGGCACAAATGTCCTTAA	ATGCAAGTCTTGTTTAATTCTATTGTTGCATATTTTAGTTTCAATTGTTGTCCTTAAACTTAGCATACCTCTCATCGAAAAATAGTGGAAAATGGTGCATAGTTTCCAACATATAATAAGGTTTGATGACTGATGAGGTAGGTTGATGTTGATATTAAAATATAGCTGAAAGAAGTTGTATAAATTGTCAGACTGCAAATCCAAGTGTGCATACCGATGCAGCAAGGCGGGCTGGCATAAGCTGTGTCTTAGAGCATGTAACACTTGCTGCGAGAGGTGTAACTGCGTGCCACCGGGTACTGCCGGCAACGAAGATGTCTGCCCTTGCTATGCCAAGATGACCACCCATGGTGGTAGGCACAAATGTCCTTAA	chr18:20720304..20720676
	GSVIVT01003387001	VvGASA13	MTYIYFLVSCKYRCSDTQYRNACLEFCNLCCKKCLCVPSGTYGHKEECPCYNNWKTKEGGPKCP	ATGACTTACATTTATTTCCTTGTGTCATGCAAGTATCGATGCTCAGACACACAATATCGGAATGCATGCCTGGAATTCTGCAACTTGTGTTGTAAGAAATGTCTGTGTGTTCCTTCTGGAACATATGGTCATAAAGAGGAATGCCCATGCTATAACAATTGGAAGACCAAGGAGGGTGGTCCAAAGTGCCCTTGA	ATGACTTACATTTATTTCCTTGTGTGTTATATTGATAGGCTGGTGGGGAAGGATCTCTTACCAAAGCAGGTATATATATTTATTATTTTTTTCTTTTTGTTTTTAAAAAATACTTTATTTGTTTTAGCAAATGTAGAACTGTTAATGGAGAAAAATACTGAATCTTGGATATGATTTAATTTTCAGAATGCCCTAAAGCATGCAAGTATCGATGCTCAGACACACAATATCGGAATGCATGCCTGGAATTCTGCAACTTGTGTTGTAAGAAATGTCTGTGTGTTCCTTCTGGAACATATGGTCATAAAGAGGAATGCCCATGCTATAACAATTGGAAGACCAAGGAGGGTGGTCCAAAGTGCCCTTGA	chrUn:9775242..9775609
	GSVIVT01003388001	VvGASA14	MWVLGCKFLTYISKKKVSKMAQSSNLQSIFLLLLVAFMLLVDVSIVKCPKACNYRCSDTQYLNACLEFCNLCCQKCLCVPSGTYGHKEECPCYNNWKTKEGGPKCP	ATGTGGGTTTTAGGGTGCAAATTCTTAACATACATTTCTAAGAAAAAGGTTTCAAAAATGGCTCAATCTTCCAATCTTCAATCTATTTTCCTCCTCCTCCTTGTTGCTTTCATGTTGCTTGTAGATGTCTCAATTGTAAAATGCCCTAAAGCATGCAATTATCGATGCTCAGACACACAATATCTGAATGCATGCCTGGAATTCTGCAACTTGTGTTGTCAGAAATGTCTGTGTGTTCCTTCTGGAACATATGGTCATAAAGAGGAATGCCCATGCTATAACAATTGGAAGACCAAGGAGGGTGGTCCAAAGTGCCCTTGA	ATGTGGGTTTTAGGGTGCAAATTCTTAACATACATTTCTAAGAAAAAGGTTTCAAAAATGGCTCAATCTTCCAATCTTCAATCTATTTTCCTCCTCCTCCTTGTTGCTTTCATGTTGCTTGTAGATGTCTCAATTGTAAGTATACTATTTGCTTGTTATCCATGATAATTTTCTTGAAGATTTCAAATGATTTTCCAAAATTTTGATAGAATTTAAAATACTAGTTTGGATCTATCGAATTTTCCTCTATTCATTTAAACTTTCTAACCATTTTTTCCAAACAAAAAAATAAGAAGTAACAAAATATATGAATCTTTAATTTATTTTTTTATTTTTTATAATTTTTCCTTTTACTCATTCTTTATACTGAAATTACTTGAATAACAATTCAGAAGAATT…	chrUn:9791751..9792551

## Sheet: Table S5
Table S5 Analysis of cis-elements in the CcGASA genes
	Light responsive element																						Plant growth related element									Hormone responsive elements											Stress-related element
cis-element	3-AF1 binding site	ACE	AE-box	ATCT-motif	AT1-motif	Box II	Box 4	GATA-motif	G-box	GA-motif	GTGGC-motif	I-box	LAMP-element	GT1-motif	Gap-box	LS7	MRE	Sp1	TCCC-motif	TCT-motif	chs-CMA1a	chs-CMA2a	AAGAA-motif	CCGTCC-box	CAT-box	HD-Zip 1	GCN4_motif	MSA-like	O2-site	RY-element	circadian	ABRE	AuxRR-core	ERE	GARE-motif	P-box	TATC-box	TCA	TCA-element	TGA-element	CGTCA-motif	TGACG-motif	ARE	GC-motif	LTR	MBS	DRE core	TC-rich repeats	box S
sequence	TAAGAGAGGAA	GCGACGTACC	AGAAACAA	AATCTAATCC	AATTATTTTTTATT	TGGTAATAA	ATTAAT	GATAGGA	CACGTT;TACGTG	ATAGATAA	GATTCTGTGGC	TGATAATGT	CTTTATCA	GGTTAAT;GGTTAA	CAAATGAA(A/G)A	CAGATTTATTTTTA	AACCTAA	GGGCGG	TCTCCCT	TCTTAC	TTACTTAA	TCACTTGA	GAAAGAA	CCGTCC	GCCACT	CAAT(A/T)ATTG	TGAGTCA	(T/C)C(T/C)AACGG(T/C)(T/C)A	GATGATGTGG	CATGCATG	CAAAGATATC	TACGGTC;ACGTG	GGTCCAT	ATTTCATA	TCTGTTG	CCTTTTG	TATCCCA	TCATCTTCAT	CCATCTTTTT	AACGAC	CGTCA	TGACG	AAACCA	CCCCCG	CCGAAA	CAACTG	GCCGAC	GTTTTCTTAC;ATTCTCTAAC	AGCCACC
function	light responsive element	cis-acting element involved in light responsiveness	part of a module for light response	part of a conserved DNA module involved in light responsiveness	part of a light responsive module	part of a light responsive element	part of a conserved DNA module involved in light responsiveness	part of a light responsive element	cis-acting regulatory element involved in light responsiveness	part of a light responsive element	part of a light responsive element	part of a light responsive element	part of a light responsive element	light responsive element	part of a light responsive element	part of a light responsive element	MYB binding site involved in light responsiveness	light responsive element	part of a light responsive element	part of a light responsive element	part of a light responsive element	part of a light responsive element	involved in endosperm-specific negative expression	cis-acting regulatory element related to meristem specific activation	cis-acting regulatory element related to meristem expression	element involved in differentiation of the palisade mesophyll cells	cis-regulatory element involved in endosperm expression	cis-acting element involved in cell cycle regulation	cis-acting regulatory element involved in zein metabolism regulation	cis-acting regulatory element involved in seed-specific regulation	cis-acting regulatory element involved in circadian control	cis-acting element involved in the abscisic acid responsiveness	cis-acting regulatory element involved in auxin responsiveness	ethylene-responsive element	gibberellin-responsive element	gibberellin-responsive element	cis-acting element involved in gibberellin-responsiveness	Salicylic acid responsive element	cis-acting element involved in salicylic acid responsiveness	auxin-responsive element	cis-acting regulatory element involved in the MeJA-responsiveness	cis-acting regulatory element involved in the MeJA-responsiveness	cis-acting regulatory element essential for the anaerobic induction	enhancer-like element involved in anoxic specific inducibility	cis-acting element involved in low-temperature responsiveness	MYB binding site involved in drought-inducibility	regulatory element involved in cold- and dehydration-responsiveness	cis-acting element involved in defense and stress responsiveness	elicitation,wounding and pathogen responsievness
CcGASA1	0	0	1	0	1	1	2	0	2	0	0	0	0	3	0	0	1	0	0	2	0	0	1	2	1	0	1	2	0	0	0	0	0	1	0	0	0	0	0	0	1	1	2	1	1	2	0	2	0
CcGASA2	0	0	0	0	0	0	3	1	0	0	0	0	0	0	0	0	0	0	0	1	0	0	0	0	0	0	0	0	0	1	1	0	0	0	0	0	0	1	0	0	1	1	1	1	0	2	0	2	0
CcGASA3	0	0	0	0	0	0	2	1	2	0	0	0	0	1	0	1	0	0	0	1	0	0	2	0	0	1	0	0	0	0	0	2	0	1	0	0	0	1	1	2	1	1	2	0	0	1	0	3	0
CcGASA4/5	0	0	0	0	1	0	5	2	3	0	0	0	0	0	0	0	0	0	0	0	0	0	1	0	1	0	1	0	0	0	0	2	1	1	0	0	2	0	1	1	0	0	1	1	2	1	1	1	1
CcGASA6	0	0	0	0	0	0	3	0	4	0	0	0	0	1	0	0	0	2	1	1	0	0	4	0	0	0	0	0	0	0	1	4	0	4	0	0	0	0	0	0	1	1	3	0	2	0	0	0	0
CcGASA7	1	0	0	2	0	0	3	0	3	2	0	0	2	0	0	0	3	0	0	1	0	0	0	0	0	1	1	0	0	0	0	2	0	2	0	0	0	1	0	0	2	2	1	0	0	1	0	1	0
CcGASA8	1	0	0	0	0	0	4	1	2	0	1	1	0	0	0	0	0	1	0	0	0	1	3	0	0	0	0	0	2	0	0	0	0	2	0	0	1	2	2	1	1	1	2	0	2	0	0	2	0
CcGASA9	0	0	1	1	0	0	5	1	3	0	1	0	1	0	0	0	0	0	0	0	0	1	1	0	0	0	1	0	0	0	0	3	2	0	0	1	0	1	1	0	2	2	1	0	1	0	1	0	0
CcGASA10	0	0	1	0	0	0	9	3	7	0	0	0	1	0	0	0	0	0	2	3	0	0	1	1	1	1	0	0	0	0	0	7	0	1	0	0	0	1	0	0	2	2	3	0	1	0	0	1	0
CcGASA11	0	0	0	0	1	0	4	1	1	0	0	2	0	1	0	0	0	1	0	1	0	0	1	0	1	0	0	0	0	0	1	1	0	0	0	0	0	1	1	0	2	2	2	0	1	1	0	0	0
CcGASA12	0	0	0	0	0	0	2	1	0	0	0	0	0	0	0	0	0	1	0	1	0	0	2	0	0	0	0	0	0	0	0	0	0	3	0	0	1	0	2	0	2	2	2	0	0	3	0	0	0
CcGASA13	0	0	1	0	0	0	1	0	5	0	0	0	0	3	0	0	0	0	0	2	0	1	0	0	0	1	0	0	0	0	0	4	0	0	0	1	2	0	0	0	1	1	1	0	0	0	0	0	0
CcGASA14	0	0	0	0	0	0	4	1	5	0	0	2	0	1	0	0	0	0	0	0	0	0	2	0	1	0	0	0	1	0	1	4	0	1	0	1	0	0	0	0	1	1	1	0	0	0	0	0	0
CcGASA15	0	1	0	1	0	0	5	0	4	0	0	1	0	3	1	0	0	0	0	0	0	0	2	0	0	0	0	0	0	0	0	3	0	0	1	0	0	0	1	1	0	0	0	0	0	1	1	0	0
CcGASA16/17/18	1	0	0	0	0	0	7	0	2	2	0	1	0	2	0	0	0	0	0	1	1	1	0	0	2	0	0	0	0	2	0	3	1	1	1	0	0	0	1	0	1	1	1	0	1	1	0	2	0
[truncated: 34 more columns]

## Sheet: Table S6
Table S6 Sequence information of predicted transcription factors (TF) that interacts with CcGASA genes
TF	Gene	Binding site		Chain	P value	Sequence	Family	Length	MW(Da)	PI	Expression Description	Functional Description	Binding Motif
Ciclev10001400m.g	CcGASA1	202	222	-	8.17e-07	AATGCTCTCTCTCTCTCACCA	BBR-BPC	396aa	43866.1	9.9661	TISSUE SPECIFICITY: Expressed in seedlings, leaves and pistils. Detected in the base of flowers and tips of carpels, in sepal vasculature, in young rosette, in the lateral and tip of primary roots, and in ovule at the exception of the outer integument.	Transcriptional regulator that specifically binds to GA-rich elements (GAGA-repeats) present in regulatory sequences of genes involved in developmental processes.	MP00540
Ciclev10001400m.g	CcGASA1	204	224	-	5.37e-07	AAAATGCTCTCTCTCTCTCAC	BBR-BPC	396aa	43866.1	9.9661	TISSUE SPECIFICITY: Expressed in seedlings, leaves and pistils. Detected in the base of flowers and tips of carpels, in sepal vasculature, in young rosette, in the lateral and tip of primary roots, and in ovule at the exception of the outer integument.	Transcriptional regulator that specifically binds to GA-rich elements (GAGA-repeats) present in regulatory sequences of genes involved in developmental processes.	MP00540
Ciclev10002280m.g	CcGASA1	332	346	+	7.27e-08	CAGCCCCCACCGCCA	ERF	249aa	27215.5	7.4335			MP00240
Ciclev10002280m.g	CcGASA1	335	349	+	1.7e-06	CCCCCACCGCCACTT	ERF	249aa	27215.5	7.4335			MP00240
Ciclev10002294m.g	CcGASA1	326	345	+	4.37e-08	CCTTAACAGCCCCCACCGCC	ERF	245aa	26693	7.3379	Expressed cotyledons, ovules and seeds of immature siliques.	Transcriptional activator involved in the regulation of plant development and tolerance to abiotic stresses (PubMed:21069430). Involved in salt and osmotic stress response pathways. May be regulated by the stress-related genes RD29A, RD22, DREB1A or P5CS during stress response (PubMed:27137403). Binds to the GCC-box pathogenesis-related promoter element. May be involved in the regulation of gene …	MP00156
Ciclev10002733m.g	CcGASA1	335	347	-	2.75e-08	GTGGCGGTGGGGG	ERF	163aa	18275.4	9.916	Expressed at low levels in flowers, leaves, and stems, and at very low levels in roots.	Probably acts as a transcriptional activator. Binds to the GCC-box pathogenesis-related promoter element. May be involved in the regulation of gene expression by stress factors and by components of stress signal transduction pathways (By similarity). {ECO:0000250}.	MP00188
Ciclev10005220m.g	CcGASA1	332	352	+	9.53e-06	CAGCCCCCACCGCCACTTTAA	ERF	368aa	40290.1	4.5685			MP00456
Ciclev10005220m.g	CcGASA1	335	355	+	3.05e-06	CCCCCACCGCCACTTTAAAAG	ERF	368aa	40290.1	4.5685			MP00456
Ciclev10005549m.g	CcGASA1	335	345	+	1.5e-07	CCCCCACCGCC	ERF	294aa	32639.5	6.7248		Transcriptional activator that binds specifically to the DNA sequence 5'-[AG]CCGAC-3'. Binding to the C-repeat/DRE element mediates high salinity-inducible transcription.	MP00411
Ciclev10005549m.g	CcGASA1	338	348	+	5.58e-06	CCACCGCCACT	ERF	294aa	32639.5	6.7248		Transcriptional activator that binds specifically to the DNA sequence 5'-[AG]CCGAC-3'. Binding to the C-repeat/DRE element mediates high salinity-inducible transcription.	MP00411
Ciclev10005750m.g	CcGASA1	336	350	-	1.55e-06	AAAGTGGCGGTGGGG	ERF	240aa	27002.3	6.3695			MP00556
Ciclev10006861m.g	CcGASA1	335	349	+	3.26e-06	CCCCCACCGCCACTT	ERF	343aa	37389.7	4.6187			MP00520
Ciclev10009361m.g	CcGASA1	326	346	+	3.71e-07	CCTTAACAGCCCCCACCGCCA	ERF	235aa	25795.5	7.8761		Involved in the regulation of gene expression by abscisic acid, stress factors and by components of stress signal transduction pathways. Transcription factor that binds to the GCC-box pathogenesis-related promoter element. Part of a transcriptional repressor complex including a histone deacetylase.	MP00366
Ciclev10009361m.g	CcGASA1	329	349	+	1.95e-06	TAACAGCCCCCACCGCCACTT	ERF	235aa	25795.5	7.8761		Involved in the regulation of gene expression by abscisic acid, stress factors and by components of stress signal transduction pathways. Transcription factor that binds to the GCC-box pathogenesis-related promoter element. Part of a transcriptional repressor complex including a histone deacetylase.	MP00366
Ciclev10009540m.g	CcGASA1	335	348	-	5.52e-06	AGTGGCGGTGGGGG	ERF	200aa	22012.4	4.4774		Probably acts as a transcriptional activator. Binds to the GCC-box pathogenesis-related promoter element. May be involved in the regulation of gene expression by stress factors and by components of stress signal transduction pathways (By similarity).	MP00151
Ciclev10009593m.g	CcGASA1	334	352	-	9.65e-07	TTAAAGTGGCGGTGGGGGC	ERF	193aa	21614.6	9.1756		Probably acts as a transcriptional activator. Binds to the GCC-box pathogenesis-related promoter element. May be involved in the regulation of gene expression by stress factors and by components of stress signal transduction pathways (By similarity). {ECO:0000250}.	MP00526
Ciclev10012152m.g	CcGASA1	334	348	+	6.82e-06	GCCCCCACCGCCACT	MYB	337aa	37078.3	6.3685		Expression in flowers increases as the flowers develop. Expressed in flowers, leaves and weakly in seed pods.	MP00386
Ciclev10017494m.g	CcGASA1	334	354	+	6.06e-06	GCCCCCACCGCCACTTTAAAA	ERF	283aa	30943.2	5.2413			MP00509
Ciclev10018130m.g	CcGASA1	331	347	-	2.14e-07	GTGGCGGTGGGGGCTGT	ERF	296aa	32770.3	4.6881			MP00441
Ciclev10021278m.g	CcGASA1	351	371	+	3.32e-06	AAAAGAAGAAAAAAGCTAATT	Dof	311aa	34148.2	7.055	Expressed in the vascular tissues and pericycle of primary roots. Detected in the vasculature of the cotyledons, rosette leaves and cauline leaves. In flowers, localized in vasculature of petals, stigma, and stamen filaments, and, to a lower extent, in anthers and carpels. In inflorescence stems, accumulates in the vasculature, particularly in cambium, phloem, and interfascicular parenchyma cells.	Transcription factor that binds specifically to a 5'-AA[AG]G-3' consensus core sequence (By similarity). Promotes expression (PubMed:19915089). The PEAR proteins (e.g. DOF2.4, DOF5.1, DOF3.2, DOF1.1, DOF5.6 and DOF5.3) activate gene expression that promotes radial growth of protophloem sieve elements (PubMed:30626969). Involved in the regulation of interfascicular cambium formation and vascular t…	MP00580
Ciclev10021285m.g	CcGASA1	332	352	+	7.8e-07	CAGCCCCCACCGCCACTTTAA	ERF	310aa	34245.2	6.3687			MP00437
Ciclev10021740m.g	CcGASA1	335	349	-	2.16e-06	AAGTGGCGGTGGGGG	ERF	263aa	28442.6	8.1471		Probably acts as a transcriptional activator. Binds to the GCC-box pathogenesis-related promoter element. May be involved in the regulation of gene expression by stress factors and by components of stress signal transduction pathways (By similarity). {ECO:0000250}.	MP00312
Ciclev10022244m.g	CcGASA1	337	351	-	4.43e-06	TAAAGTGGCGGTGGG	ERF	211aa	23247.7	6.5194			MP00519
Ciclev10022410m.g	CcGASA1	337	351	-	4.93e-06	TAAAGTGGCGGTGGG	ERF	191aa	21284.7	6.5148		Probably acts as a transcriptional activator. Binds to the GCC-box pathogenesis-related promoter element. May be involved in the regulation of gene expression by stress factors and by components of stress signal transduction pathways (By similarity).	MP00120
Ciclev10023345m.g	CcGASA1	337	351	-	3.97e-06	TAAAGTGGCGGTGGG	ERF	164aa	18432.4	4.6926		Probably acts as a transcriptional activator. Binds to the GCC-box pathogenesis-related promoter element. May be involved in the regulation of gene expression by stress factors and by components of stress signal transduction pathways (By similarity). {ECO:0000250}.	MP00158
Ciclev10023857m.g	CcGASA1	327	346	+	1.69e-07	CTTAACAGCCCCCACCGCCA	ERF	190aa	20927.3	4.7567		Probably acts as a transcriptional activator. Binds to the GCC-box pathogenesis-related promoter element. May be involved in the regulation of gene expression by stress factors and by components of stress signal transduction pathways (By similarity). {ECO:0000250}.	MP00227
Ciclev10023857m.g	CcGASA1	330	349	+	7.15e-06	AACAGCCCCCACCGCCACTT	ERF	190aa	20927.3	4.7567		Probably acts as a transcriptional activator. Binds to the GCC-box pathogenesis-related promoter element. May be involved in the regulation of gene expression by stress factors and by components of stress signal transduction pathways (By similarity). {ECO:0000250}.	MP00227
Ciclev10024602m.g	CcGASA1	332	346	-	3.34e-07	TGGCGGTGGGGGCTG	ERF	294aa	32865.9	7.8784		Probably acts as a transcriptional activator. Binds to the GCC-box pathogenesis-related promoter element. May be involved in the regulation of gene expression by stress factors and by components of stress signal transduction pathways (By similarity). {ECO:0000250}.	MP00292
Ciclev10025816m.g	CcGASA1	335	355	-	1.67e-06	CTTTTAAAGTGGCGGTGGGGG	ERF	390aa	43157.7	4.5511	Highly expressed in seedlings, leaves, flowers, siliques and germinating seeds.	Transcription factor involved in the activation of hypoxic gene expression and in ethylene response. Partially redundant with RAP2-2. Acts as a downstream regulator in the ethylene signaling pathway.	MP00204
Ciclev10026687m.g	CcGASA1	332	346	+	5.61e-08	CAGCCCCCACCGCCA	ERF	156aa	17119.3	9.7914		Probably acts as a transcriptional activator. Binds to the GCC-box pathogenesis-related promoter element. May be involved in the regulation of gene expression by stress factors and by components of stress signal transduction pathways (By similarity). {ECO:0000250}.	MP00401
Ciclev10032039m.g	CcGASA1	349	369	-	4.17e-06	TTAGCTTTTTTCTTCTTTTAA	Dof	338aa	36600.8	8.9078			MP00407
Ciclev10032059m.g	CcGASA1	332	346	+	1.26e-06	CAGCCCCCACCGCCA	ERF	334aa	36573.1	4.4141			MP00217
Ciclev10032059m.g	CcGASA1	335	349	+	1.08e-06	CCCCCACCGCCACTT	ERF	334aa	36573.1	4.4141			MP00217
Ciclev10000188m.g	CcGASA2	486	500	+	3e-09	GTAGCAGCAGCAGCG	Nin-like	937aa	104477	6.4253			MP00154
Ciclev10000188m.g	CcGASA2	489	503	+	3.99e-08	GCAGCAGCAGCGATG	Nin-like	937aa	104477	6.4253			MP00154
Ciclev10016085m.g	CcGASA2	298	312	+	8.36e-06	CTACCCATGCATGGA	B3	302aa	33414.3	5.6292	Expressed in developing embryo. At globular stage, expressed in all cells of the embryo proper. At heart stage, preferentially expressed in the protodermal tissue. In mature embryo, expressed in the provascular tissue, root cap and mature epidermis. Expressed in the aleurone layer in mature seed. Expressed in leaf primordia and shoot apical meristem (PubMed:22026387). {ECO:0000269|PubMed:14675433…	Transcription regulator involved in gene regulation during late embryogenesis. Its expression to the epidermis is sufficient to control foliar organ identity by regulating positively the synthesis abscisic acid (ABA) and negatively gibberellin production. Negatively regulates TTG1 in the embryo. Positively regulates the abundance of the ABI3 protein in the seed. Cooperates with KIN10 to regulate …	MP00382
Ciclev10004348m.g	CcGASA3	29	38	-	4.36e-07	GCGTACGGCC	SBP	799aa	88545.5	7.08	Expressed in roots rosette leaves, cauline leaves, stems, flowers and siliques.	Transcription factor that participates in reprogramming global gene expression during copper deficiency in order to improve the metal uptake and prioritize its distribution to copper proteins of major importance (Probable). Binds directly to 5'-GTAC-3' motifs in the microRNA (miRNA) promoter of the stress-responsive miRNAs miR398b and miR398c to activate their transcription. During copper deficie…	MP00604
Ciclev10008921m.g	CcGASA3	136	150	+	2.69e-06	GAAAATTAGGTGAAT	MYB	324aa	35905.4	7.5023	Expressed in developing anthers during meiosis and young microspore	Essential for tapetum development in anthers and microsporogenesis. May regulate the timing of tapetal programmed cell death (PCD) which is critical for pollen development.	MP00564
Ciclev10011992m.g	CcGASA3	208	218	+	4.69e-06	TAGGGAATGTT	G2-like	372aa	42161	8.8073			MP00297
Ciclev10016841m.g	CcGASA3	29	38	-	7.32e-08	GCGTACGGCC	SBP	190aa	21086.6	9.0365	DEVELOPMENTAL STAGE: Increases during floral transition and stay high thereafter.TISSUE SPECIFICITY: Expressed in the rib meristem and inter-primordial tissue of the inflorescence apex.	Trans-acting factor that binds specifically to the consensus nucleotide sequence 5'-TNCGTACAA-3' of AP1 promoter. Promotes both vegetative phase change and flowering.	MP00634
Ciclev10018697m.g	CcGASA3	30	38	-	8.66e-07	GCGTACGGC	SBP	989aa	109658	6.482	Expressed during plant development.	rans-acting factor that binds specifically to the consensus nucleotide sequence 5'-TNCGTACAA-3'.	MP00633
Ciclev10019730m.g	CcGASA3	29	40	-	5.88e-06	ATGCGTACGGCC	bHLH	520aa	58176.6	6.7995
Ciclev10031946m.g	CcGASA3	96	114	-	9e-06	CTATGCCAACCACTGCGGT	MYB	355aa	39252.2	6.7217	DEVELOPMENTAL STAGE: During seed development, gradually down-regulated towards the onset of ripening (veraison). During berry skin development, dramatic decrease to full repression at veraison, followed by a slight increase towards ripening. In flowers, barely detectable in stamens, at the interface of filaments and anthers. {ECO:0000269|PubMed:22018045}. TISSUE SPECIFICITY: Restricted to stomata…	Transcription factor involved in the regulation of gene (e.g. drought-regulated and flavonoid biosynthetic genes) expression and stomatal movements leading to negative regulation of responses to drought and responses to other physiological stimuli (e.g. light). {ECO:0000269|PubMed:22018045}.	MP00132
Ciclev10013851m.g	CcGASA4/5	427	446	+	2.06e-06	TATAAAAAAAAAAAAAAAAA	AP2	724aa	79072.1	6.3717			MP00610
Ciclev10013851m.g	CcGASA4/5	428	447	+	5.96e-06	ATAAAAAAAAAAAAAAAAAG	AP2	724aa	79072.1	6.3717			MP00610
Ciclev10013851m.g	CcGASA4/5	429	448	+	9.88e-07	TAAAAAAAAAAAAAAAAAGA	AP2	724aa	79072.1	6.3717			MP00610
Ciclev10013851m.g	CcGASA4/5	431	450	+	1.39e-06	AAAAAAAAAAAAAAAAGAGT	AP2	724aa	79072.1	6.3717			MP00610
Ciclev10013851m.g	CcGASA4/5	433	452	+	2.09e-07	AAAAAAAAAAAAAAGAGTAA	AP2	724aa	79072.1	6.3717			MP00610
Ciclev10013851m.g	CcGASA4/5	520	539	-	6.02e-06	AAGAAGAAATAAGCGAGACA	AP2	724aa	79072.1	6.3717			MP00610
Ciclev10015354m.g	CcGASA4/5	133	156	+	8.18e-06	GGGATACAATGGGATAGAGAGATA	BBR-BPC	424aa	47317.8	10.3535	DEVELOPMENTAL STAGE: Early detected in the floral meristem and floral organ primordia. At later stages, expressed in all floral organs and in particular in the ovule. {ECO:0000269|PubMed:15722463}. TISSUE SPECIFICITY: Expressed in seedlings, leaves and pistils. Detected in the base of flowers and tips of carpels, in leaf and sepal vasculature, in young rosette, in the lateral and tip of primary r…	Transcriptional regulator that specifically binds to GA-rich elements (GAGA-repeats) present in regulatory sequences of genes involved in developmental processes. Negatively regulates the homeotic gene AGL11/STK, which controls ovule primordium identity, by a cooperative binding to purine-rich elements present in the regulatory sequence leading to DNA conformational changes. {ECO:0000269|PubMed:1…	MP00253
Ciclev10016427m.g	CcGASA4/5	357	375	+	5.13e-06	TAATTGCCAATTCTGGCAA	MIKC_MADS	246aa	28189	10.0579	TISSUE SPECIFICITY: Expressed exclusively in stamens and carpels.	Probable transcription factor involved in regulating genes that determines stamen and carpel development in wild-type flowers. {ECO:0000250}.	MP00609
Ciclev10018094m.g	CcGASA4/5	433	453	+	9.12e-06	AAAAAAAAAAAAAAGAGTAAT	Dof	173aa	19290.7	8.8848		Transcription factor that binds specifically to a 5'-AA[AG]G-3' consensus core sequence. Acts as a negative regulator in the phytochrome-mediated light responses. Controls phyB-mediated end-of-day response and the phyA-mediated anthocyanin accumulation. Not involved in direct flowering time regulation. {ECO:0000269|PubMed:19619493}.	MP00166
Ciclev10021911m.g	CcGASA4/5	357	375	-	3.82e-06	TTGCCAGAATTGGCAATTA	MIKC_MADS	245aa	27757.6	9.3356	TISSUE SPECIFICITY: Expressed in flowers and seeds. {ECO:0000269|Ref.1}.	Probable transcription factor involved in flower development. {ECO:0000250|UniProtKB:Q0HA25}	MP00315
Ciclev10022568m.g	CcGASA4/5	428	448	-	1.08e-06	TCTTTTTTTTTTTTTTTTTAT	MIKC_MADS	221aa	25188.7	9.8033	DEVELOPMENTAL STAGE: Rapidly up-regulated in apical meristems during the transition to flowering. Transiently expressed in inflorescence meristem. Re-appears in stage 3 flowers, in the central dome that later will develop into stamens and carpels. {ECO:0000269|PubMed:19656343}.TISSUE SPECIFICITY: Widely expressed. Not found in the apical meristem of short-day grown plants in vegetative stage.	Transcription activator active in flowering time control. May integrate signals from the photoperiod, vernalization and autonomous floral induction pathways. Can modulate class B and C homeotic genes expression. When associated with AGL24, mediates effect of gibberellins on flowering under short-day conditions, and regulates the expression of LEAFY (LFY), which links floral induction and floral d…	MP00076
Ciclev10022568m.g	CcGASA4/5	429	449	-	1.52e-06	CTCTTTTTTTTTTTTTTTTTA	MIKC_MADS	221aa	25188.7	9.8033	DEVELOPMENTAL STAGE: Rapidly up-regulated in apical meristems during the transition to flowering. Transiently expressed in inflorescence meristem. Re-appears in stage 3 flowers, in the central dome that later will develop into stamens and carpels. {ECO:0000269|PubMed:19656343}.TISSUE SPECIFICITY: Widely expressed. Not found in the apical meristem of short-day grown plants in vegetative stage.	Transcription activator active in flowering time control. May integrate signals from the photoperiod, vernalization and autonomous floral induction pathways. Can modulate class B and C homeotic genes expression. When associated with AGL24, mediates effect of gibberellins on flowering under short-day conditions, and regulates the expression of LEAFY (LFY), which links floral induction and floral d…	MP00076
Ciclev10022568m.g	CcGASA4/5	432	452	-	3.26e-06	TTACTCTTTTTTTTTTTTTTT	MIKC_MADS	221aa	25188.7	9.8033	DEVELOPMENTAL STAGE: Rapidly up-regulated in apical meristems during the transition to flowering. Transiently expressed in inflorescence meristem. Re-appears in stage 3 flowers, in the central dome that later will develop into stamens and carpels. {ECO:0000269|PubMed:19656343}.TISSUE SPECIFICITY: Widely expressed. Not found in the apical meristem of short-day grown plants in vegetative stage.	Transcription activator active in flowering time control. May integrate signals from the photoperiod, vernalization and autonomous floral induction pathways. Can modulate class B and C homeotic genes expression. When associated with AGL24, mediates effect of gibberellins on flowering under short-day conditions, and regulates the expression of LEAFY (LFY), which links floral induction and floral d…	MP00076
Ciclev10032039m.g	CcGASA4/5	431	451	-	4.31e-07	TACTCTTTTTTTTTTTTTTTT	Dof	338aa	36600.8	8.9078			MP00407
Ciclev10032039m.g	CcGASA4/5	433	453	-	6.8e-06	ATTACTCTTTTTTTTTTTTTT	Dof	338aa	36600.8	8.9078			MP00407
Ciclev10001165m.g	CcGASA6	442	456	-	2.94e-06	AAAAGAGAGCCAAAG	E2F/DP	444aa	49410.9	6.1568			MP00190
Ciclev10002294m.g	CcGASA6	342	361	+	4.04e-07	CTTCCAAACCCTTCACCGAC	ERF	245aa	26693	7.3379	Expressed cotyledons, ovules and seeds of immature siliques.	Transcriptional activator involved in the regulation of plant development and tolerance to abiotic stresses (PubMed:21069430). Involved in salt and osmotic stress response pathways. May be regulated by the stress-related genes RD29A, RD22, DREB1A or P5CS during stress response (PubMed:27137403). Binds to the GCC-box pathogenesis-related promoter element. May be involved in the regulation of gene …	MP00156
Ciclev10002733m.g	CcGASA6	351	363	-	2.59e-06	GAGTCGGTGAAGG	ERF	163aa	18275.4	9.916	Expressed at low levels in flowers, leaves, and stems, and at very low levels in roots.	Probably acts as a transcriptional activator. Binds to the GCC-box pathogenesis-related promoter element. May be involved in the regulation of gene expression by stress factors and by components of stress signal transduction pathways (By similarity). {ECO:0000250}.	MP00188
Ciclev10005102m.g	CcGASA6	346	366	+	1.7e-06	CAAACCCTTCACCGACTCCCT	MYB	402aa	44840.7	4.8349			MP00249
Ciclev10005649m.g	CcGASA6	3	17	-	2.63e-06	CTTCTGGAGGCTTTT	HSF	265aa	30393.9	5.8773		Transcriptional regulator that specifically binds DNA sequence 5'-AGAAnnTTCT-3' known as heat shock promoter elements (HSE).	MP00305
Ciclev10009361m.g	CcGASA6	358	378	+	7.04e-06	CGACTCCCTTTTCCTCCACCA	ERF	235aa	25795.5	7.8761		Involved in the regulation of gene expression by abscisic acid, stress factors and by components of stress signal transduction pathways. Transcription factor that binds to the GCC-box pathogenesis-related promoter element. Part of a transcriptional repressor complex including a histone deacetylase.	MP00366
Ciclev10009361m.g	CcGASA6	361	381	+	8.07e-06	CTCCCTTTTCCTCCACCATAA	ERF	235aa	25795.5	7.8761		Involved in the regulation of gene expression by abscisic acid, stress factors and by components of stress signal transduction pathways. Transcription factor that binds to the GCC-box pathogenesis-related promoter element. Part of a transcriptional repressor complex including a histone deacetylase.	MP00366
Ciclev10012016m.g	CcGASA6	358	376	+	2.67e-06	CGACTCCCTTTTCCTCCAC	C2H2	367aa	42541.4	8.5853	DEVELOPMENTAL STAGE: Both isoforms 1 and 2 transcripts are expressed in seedlings and both TFIIIA and TFIIIA-C are present at similar ratios in 10-day-old seedlings (at protein level). In correlation with the reorganization of 5S rDNA chromatin to a mature state, full-length isoform 1 protein TFIIIA with transcriptional activity accumulates and permits de novo transcription of 5S rRNA. Isoforms 1…	Essential protein (PubMed:22353599). Isoform 1 is a transcription activator the binds both 5S rDNA and 5S rRNA and stimulates the transcription of 5S rRNA gene	MP00229
Ciclev10012016m.g	CcGASA6	361	379	+	1.77e-06	CTCCCTTTTCCTCCACCAT	C2H2	367aa	42541.4	8.5853	DEVELOPMENTAL STAGE: Both isoforms 1 and 2 transcripts are expressed in seedlings and both TFIIIA and TFIIIA-C are present at similar ratios in 10-day-old seedlings (at protein level). In correlation with the reorganization of 5S rDNA chromatin to a mature state, full-length isoform 1 protein TFIIIA with transcriptional activity accumulates and permits de novo transcription of 5S rRNA. Isoforms 1…	Essential protein (PubMed:22353599). Isoform 1 is a transcription activator the binds both 5S rDNA and 5S rRNA and stimulates the transcription of 5S rRNA gene	MP00229
Ciclev10015472m.g	CcGASA6	7	25	-	8.47e-07	ACCAGCAGCTTCTGGAGGC	HSF	404aa	45998.9	4.8554		Transcriptional activator that specifically binds DNA sequence 5'-AGAAnnTTCT-3' known as heat shock promoter elements (HSE).	MP00443
Ciclev10016085m.g	CcGASA6	143	157	+	4.29e-06	AAATACATGCAAGTC	B3	302aa	33414.3	5.6292	Expressed in developing embryo. At globular stage, expressed in all cells of the embryo proper. At heart stage, preferentially expressed in the protodermal tissue. In mature embryo, expressed in the provascular tissue, root cap and mature epidermis. Expressed in the aleurone layer in mature seed. Expressed in leaf primordia and shoot apical meristem (PubMed:22026387). {ECO:0000269|PubMed:14675433…	Transcription regulator involved in gene regulation during late embryogenesis. Its expression to the epidermis is sufficient to control foliar organ identity by regulating positively the synthesis abscisic acid (ABA) and negatively gibberellin production. Negatively regulates TTG1 in the embryo. Positively regulates the abundance of the ABI3 protein in the seed. Cooperates with KIN10 to regulate …	MP00382
Ciclev10021740m.g	CcGASA6	351	365	-	5.75e-06	GGGAGTCGGTGAAGG	ERF	263aa	28442.6	8.1471		Probably acts as a transcriptional activator. Binds to the GCC-box pathogenesis-related promoter element. May be involved in the regulation of gene expression by stress factors and by components of stress signal transduction pathways (By similarity). {ECO:0000250}.	MP00312
Ciclev10026687m.g	CcGASA6	348	362	+	8.84e-06	AACCCTTCACCGACT	ERF	156aa	17119.3	9.7914		Probably acts as a transcriptional activator. Binds to the GCC-box pathogenesis-related promoter element. May be involved in the regulation of gene expression by stress factors and by components of stress signal transduction pathways (By similarity). {ECO:0000250}.	MP00401
Ciclev10020626m.g	CcGASA7	190	197	+	7.57e-06	GGGACCAT	TCP	379aa	42314.7	7.6369			MP00065
Ciclev10001063m.g	CcGASA8	395	415	-	4.84e-06	TTTTTATTTTTGGTGCAAAAA	B3	468aa	53032	8.6027			MP00468
Ciclev10002471m.g	CcGASA8	220	233	-	3.62e-08	CCAAAAAAGGAAAA	MIKC_MADS	212aa	24829.2	8.6355	TISSUE SPECIFICITY: Expressed during flower development in stamens and petals.	Probable transcription factor that may play role in specifying stamen and petal organ identity.	MP00080
Ciclev10016427m.g	CcGASA8	218	236	+	9.32e-09	CTTTTTCCTTTTTTGGAAA	MIKC_MADS	246aa	28189	10.0579	TISSUE SPECIFICITY: Expressed exclusively in stamens and carpels.	Probable transcription factor involved in regulating genes that determines stamen and carpel development in wild-type flowers. {ECO:0000250}.	MP00609
Ciclev10021278m.g	CcGASA8	78	98	+	4.11e-06	AGATAAATGAAAAAGCAAAGT	Dof	311aa	34148.2	7.055	Expressed in the vascular tissues and pericycle of primary roots. Detected in the vasculature of the cotyledons, rosette leaves and cauline leaves. In flowers, localized in vasculature of petals, stigma, and stamen filaments, and, to a lower extent, in anthers and carpels. In inflorescence stems, accumulates in the vasculature, particularly in cambium, phloem, and interfascicular parenchyma cells.	Transcription factor that binds specifically to a 5'-AA[AG]G-3' consensus core sequence (By similarity). Promotes expression (PubMed:19915089). The PEAR proteins (e.g. DOF2.4, DOF5.1, DOF3.2, DOF1.1, DOF5.6 and DOF5.3) activate gene expression that promotes radial growth of protophloem sieve elements (PubMed:30626969). Involved in the regulation of interfascicular cambium formation and vascular t…	MP00580
Ciclev10021911m.g	CcGASA8	218	236	-	7.09e-09	TTTCCAAAAAAGGAAAAAG	MIKC_MADS	245aa	27757.6	9.3356	TISSUE SPECIFICITY: Expressed in flowers and seeds. {ECO:0000269|Ref.1}.	Probable transcription factor involved in flower development. {ECO:0000250|UniProtKB:Q0HA25}	MP00315
Ciclev10026433m.g	CcGASA8	221	235	-	3.57e-08	TTCCAAAAAAGGAAA	MIKC_MADS	224aa	25761.2	9.8487	TISSUE SPECIFICITY: Expressed during flower development in stamens, petals and carpels (PubMed:17920788). Expressed in fruits and seeds (PubMed:17920788).	Probable transcription factor involved in flower development.	MP00077
Ciclev10026457m.g	CcGASA8	219	233	+	1.57e-07	TTTTTCCTTTTTTGG	MIKC_MADS	218aa	24675	6.54	TISSUE SPECIFICITY: Widely expressed with highest levels in shoot tips and axillary buds. Also found in fully developed pedicels and flowers.	Putative transcription factor that coordinates gene expression underlying the differentiation of the pedicel abscission zone. May also be involved in the maintenance of the inflorescence meristem state.	MP00272
Ciclev10030860m.g	CcGASA8	395	415	-	5.89e-07	TTTTTATTTTTGGTGCAAAAA	ARF	695aa	76001.5	6.7126	TISSUE SPECIFICITY: Expressed in roots, culms, leaves and young panicles.	Auxin response factors (ARFs) are transcriptional factors that bind specifically to the DNA sequence 5'-TGTCTC-3' found in the auxin-responsive promoter elements (AuxREs).	MP00461
Ciclev10032039m.g	CcGASA8	76	96	-	1.17e-06	TTTGCTTTTTCATTTATCTCT	Dof	338aa	36600.8	8.9078			MP00407
Ciclev10032490m.g	CcGASA8	222	233	-	1.32e-06	CCAAAAAAGGAA	MIKC_MADS	261aa	30018.3	8.8908	TISSUE SPECIFICITY: Expressed in tendrils and flowers.	Probable transcription factor involved in flower development.	MP00096
Ciclev10032507m.g	CcGASA8	221	233	-	7.78e-08	CCAAAAAAGGAAA	MIKC_MADS	258aa	29257.4	8.3381	TISSUE SPECIFICITY: Expressed in flowers and seeds.	Probable transcription factor involved in flower development.	MP00605
Ciclev10032519m.g	CcGASA8	220	238	+	4.75e-08	TTTTCCTTTTTTGGAAAAA	MIKC_MADS	256aa	28849.9	8.4386	DEVELOPMENTAL STAGE: During the reproductive phase, accumulates in immature buds and at the base of the floral organs, and in the receptacle, ovules, anther filaments, and stigma and style of open flowers. Accumulates before fertilization in the cytoplasm in the cells of the egg apparatus and moves into the nucleus during early stages of development following fertilization in the suspensor, embry…	Transcription factor involved in the negative regulation of flowering, probably through the photoperiodic pathway. Acts as both an activator and a repressor of transcription. Binds DNA in a sequence-specific manner in large CArG motif 5'-CC (A/T)8 GG-3'. Participates probably in the regulation of programs active during the early stages of embryo development. Prevents premature perianth senescence…	MP00508
Ciclev10000183m.g	CcGASA9	144	153	+	4.03e-06	CCCGACAAGG	ARF	947aa	104767	5.6923	DEVELOPMENTAL STAGE: In early embryo and during organ development.TISSUE SPECIFICITY: Expressed in the whole plant with a lower expression in leaves. Detected in embryo axis, provascular tissues, procambium and some differentiated vascular regions of mature organs. {ECO:0000269|PubMed:10476078}.	Auxin response factors (ARFs) are transcriptional factors that bind specifically to the DNA sequence 5'-TGTCTC-3' found in the auxin-responsive promoter elements (AuxREs). Seems to act as transcriptional activator. Formation of heterodimers with Aux/IAA proteins may alter their ability to modulate early auxin response genes expression. Mediates embryo axis formation and vascular tissues different…	MP00153
Ciclev10001482m.g	CcGASA9	439	453	-	6.45e-06	CGAAGGTGCTGGAAA	HSF	384aa	42774	8.0737		Transcriptional regulator that specifically binds DNA sequence 5'-AGAAnnTTCT-3' known as heat shock promoter elements (HSE).	MP00187
Ciclev10005102m.g	CcGASA9	233	253	+	6.2e-06	CTTAGAATGCACCTACCCCTT	MYB	402aa	44840.7	4.8349			MP00249
Ciclev10005376m.g	CcGASA9	241	250	-	2.87e-07	GGGTAGGTGC	MYB	338aa	37645.1	5.2298	DEVELOPMENTAL STAGE: In seedlings, predominantly expressed in cotyledons. Restricted to the cotyledons and primary leaves. {ECO:0000269|PubMed:17419845}.TISSUE SPECIFICITY: Expressed in seedlings, cotyledons and young leaves.	Flavonol-specific transcription activator involved in the regulation of several genes of flavonoid biosynthesis. Activates the expression of CHS, CHI, F3H and FLS1. Controls flavonol biosynthesis primarily in cotyledons and leaves (PubMed:17419845, PubMed:20731781). Confers tolerance to UV-B (PubMed:19895401). {ECO:0000269|PubMed:17419845, ECO:0000269|PubMed:19895401, ECO:0000269|PubMed:20731781}.	MP00598
Ciclev10006752m.g	CcGASA9	240	260	-	1.14e-06	ACAAAGGAAGGGGTAGGTGCA	MYB	345aa	38841	7.2584			MP00350
Ciclev10006902m.g	CcGASA9	439	453	-	8.6e-06	CGAAGGTGCTGGAAA	HSF	361aa	41845.9	5.3866		Transcriptional activator that specifically binds DNA sequence 5'-AGAAnnTTCT-3' known as heat shock promoter elements (HSE).	MP00371
Ciclev10011065m.g	CcGASA9	144	152	-	7.63e-06	CTTGTCGGG	ARF	836aa	93134.7	6.2339	DEVELOPMENTAL STAGE: Expressed in sepals at stages 11, 12 and 13 of flower development. Highly expressed in petals at stages 9-10, decreases at stage 11 and disappears after flower stage 12. In anthers, expressed at stage 11 in the tapetum, disappears early in stage 12 when the tapetum degrades and reappears throughout the anther late in stage 12 to persist at least until stage 13. In stamen fila…	Auxin response factors (ARFs) are transcriptional factors that bind specifically to the DNA sequence 5'-TGTCTC-3' found in the auxin-responsive promoter elements (AuxREs). Seems to act as transcriptional activator. Formation of heterodimers with Aux/IAA proteins may alter their ability to modulate early auxin response genes expression. Regulates both stamen and gynoecium maturation. Promotes jasm…	MP00033
Ciclev10014391m.g	CcGASA9	142	151	-	8.88e-06	TTGTCGGGAT	ARF	744aa	80512.1	6.8666	DEVELOPMENTAL STAGE: Detected during gynoecium development.	Auxin response factors (ARFs) are transcriptional factors that bind specifically to the DNA sequence 5'-TGTCTC-3' found in the auxin-responsive promoter elements (AuxREs). Could act as transcriptional activator or repressor. Formation of heterodimers with Aux/IAA proteins may alter their ability to modulate early auxin response genes expression. Involved in the establishment or elaboration of tis…	MP00021
Ciclev10021268m.g	CcGASA9	240	254	-	6.05e-06	GAAGGGGTAGGTGCA	MYB	313aa	34480.8	7.1157	DEVELOPMENTAL STAGE: Expressed in cotyledon and hypocotyls of germinating seeds.TISSUE SPECIFICITY: Expressed in the shoot apex, young flower buds, developing carpels and siliques (PubMed:19232308). Expressed in floral meristem, initiating floral primordia and developing flowers (PubMed:21750030).	Transcription factor that may play a role in flower development by repressing ANT (PubMed:19232308). Regulates the transition of meristem identity from vegetative growth to flowering. Acts downstream of LFY and upstream of AP1. Directly activates AP1 to promote floral fate. Together with LFY and AP1 may constitute a regulatory network that contributes to an abrupt and robust meristem identity tra…	MP00114
Ciclev10027178m.g	CcGASA9	241	253	-	3.9e-06	AAGGGGTAGGTGC	MYB	355aa	39667.4	6.168	DEVELOPMENTAL STAGE: Accumulates in an adaxial ball-shaped set of cells in three to five cell layers around the L3 layer of the shoot apical meristem (SAM) in youg plantlets. In the inflorescence meristem, confined to the axils of flower primordia.	Transcription activator (By similarity). Positively regulates axillary meristems (AMs) formation and development, especially during inflorescence.	MP00089
Ciclev10027306m.g	CcGASA9	412	430	-	8.82e-06	TATGCTCATCAGCTTCAAC	GATA	294aa	31996.4	6.6036	TISSUE SPECIFICITY: Predominantly expressed in shoot apices, inflorescences and roots.	Transcriptional activator that specifically binds 5'-GATA-3' or 5'-GAT-3' motifs within gene promoters.	MP00198
Ciclev10028398m.g	CcGASA9	240	254	+	3.37e-06	TGCACCTACCCCTTC	MYB	459aa	50885.7	6.6682			MP00134
Ciclev10033941m.g	CcGASA9	241	251	-	8.49e-06	GGGGTAGGTGC	MYB	333aa	37238.6	4.9531	TISSUE SPECIFICITY: Expressed specifically in fiber and vessel cells that are undergoing secondary wall thickening in floral stems. Expressed in vessels but not in xylary fibers in the developing secondary xylem of roots.	Transcription factor that acts as molecular switch in the NAC012/SND1-mediated transcriptional network regulating secondary wall biosynthesis. Is directly activated by NAC012/SND1 and its close homologs, including NAC043/NST1, NAC066/NST2, NAC101/VND6 and NAC030/VND7. Is required for functional expression of a number of secondary wall-associated transcription factors and secondary wall biosynthet…	MP00336
Ciclev10000454m.g	CcGASA10	36	45	+	3e-06	CGCGGTAAAA	Trihelix	703aa	79793	8.2795			MP00011
Ciclev10001400m.g	CcGASA10	146	166	-	3.4e-06	TTTTTTTCATCTCTCTCTCTT	BBR-BPC	396aa	43866.1	9.9661	TISSUE SPECIFICITY: Expressed in seedlings, leaves and pistils. Detected in the base of flowers and tips of carpels, in sepal vasculature, in young rosette, in the lateral and tip of primary roots, and in ovule at the exception of the outer integument.	Transcriptional regulator that specifically binds to GA-rich elements (GAGA-repeats) present in regulatory sequences of genes involved in developmental processes.	MP00540
Ciclev10002471m.g	CcGASA10	192	205	+	3.87e-06	ACAAAAGTGGCAAA	MIKC_MADS	212aa	24829.2	8.6355	TISSUE SPECIFICITY: Expressed during flower development in stamens and petals.	Probable transcription factor that may play role in specifying stamen and petal organ identity.	MP00080
Ciclev10013851m.g	CcGASA10	151	170	+	2.79e-06	AGAGAGATGAAAAAAAGACA	AP2	724aa	79072.1	6.3717			MP00610
Ciclev10013851m.g	CcGASA10	153	172	+	5.16e-06	AGAGATGAAAAAAAGACACA	AP2	724aa	79072.1	6.3717			MP00610
Ciclev10013851m.g	CcGASA10	419	438	-	6.31e-06	AAGAAAAAGAGAAGAAGAAT	AP2	724aa	79072.1	6.3717			MP00610
Ciclev10013851m.g	CcGASA10	422	441	-	8.88e-06	CAAAAGAAAAAGAGAAGAAG	AP2	724aa	79072.1	6.3717			MP00610
Ciclev10015354m.g	CcGASA10	146	169	+	2.66e-06	AAGAGAGAGAGATGAAAAAAAGAC	BBR-BPC	424aa	47317.8	10.3535	DEVELOPMENTAL STAGE: Early detected in the floral meristem and floral organ primordia. At later stages, expressed in all floral organs and in particular in the ovule. {ECO:0000269|PubMed:15722463}. TISSUE SPECIFICITY: Expressed in seedlings, leaves and pistils. Detected in the base of flowers and tips of carpels, in leaf and sepal vasculature, in young rosette, in the lateral and tip of primary r…	Transcriptional regulator that specifically binds to GA-rich elements (GAGA-repeats) present in regulatory sequences of genes involved in developmental processes. Negatively regulates the homeotic gene AGL11/STK, which controls ovule primordium identity, by a cooperative binding to purine-rich elements present in the regulatory sequence leading to DNA conformational changes. {ECO:0000269|PubMed:1…	MP00253
Ciclev10015908m.g	CcGASA10	239	253	-	1.05e-06	CCGATAAAAGCGGCG	C3H	328aa	36490	7.8205			MP00383
Ciclev10016427m.g	CcGASA10	189	207	-	7.91e-07	TATTTGCCACTTTTGTCAA	MIKC_MADS	246aa	28189	10.0579	TISSUE SPECIFICITY: Expressed exclusively in stamens and carpels.	Probable transcription factor involved in regulating genes that determines stamen and carpel development in wild-type flowers. {ECO:0000250}.	MP00609
Ciclev10017466m.g	CcGASA10	419	438	-	2.52e-06	AAGAAAAAGAGAAGAAGAAT	GRAS	595aa	65035.3	4.8969		Probable transcriptional regulator that acts as a repressor of the gibberellin (GA) signaling pathway. Probably acts by participating in large multiprotein complexes that repress transcription of GA-inducible genes. Upon GA application, it is degraded by the proteasome, allowing the GA signaling pathway.	MP00611
Ciclev10017646m.g	CcGASA10	239	253	-	5.91e-08	CCGATAAAAGCGGCG	LBD	232aa	26546.4	9.1443			MP00128
Ciclev10020323m.g	CcGASA10	497	511	-	5.97e-06	GAGGTGGCCATGTGT	bHLH	420aa	46276.9	8.6646			MP00571
Ciclev10022568m.g	CcGASA10	145	165	-	2.45e-06	TTTTTTCATCTCTCTCTCTTA	MIKC_MADS	221aa	25188.7	9.8033	DEVELOPMENTAL STAGE: Rapidly up-regulated in apical meristems during the transition to flowering. Transiently expressed in inflorescence meristem. Re-appears in stage 3 flowers, in the central dome that later will develop into stamens and carpels. {ECO:0000269|PubMed:19656343}.TISSUE SPECIFICITY: Widely expressed. Not found in the apical meristem of short-day grown plants in vegetative stage.	Transcription activator active in flowering time control. May integrate signals from the photoperiod, vernalization and autonomous floral induction pathways. Can modulate class B and C homeotic genes expression. When associated with AGL24, mediates effect of gibberellins on flowering under short-day conditions, and regulates the expression of LEAFY (LFY), which links floral induction and floral d…	MP00076
Ciclev10022568m.g	CcGASA10	421	441	+	2.74e-07	TCTTCTTCTCTTTTTCTTTTG	MIKC_MADS	221aa	25188.7	9.8033	DEVELOPMENTAL STAGE: Rapidly up-regulated in apical meristems during the transition to flowering. Transiently expressed in inflorescence meristem. Re-appears in stage 3 flowers, in the central dome that later will develop into stamens and carpels. {ECO:0000269|PubMed:19656343}.TISSUE SPECIFICITY: Widely expressed. Not found in the apical meristem of short-day grown plants in vegetative stage.	Transcription activator active in flowering time control. May integrate signals from the photoperiod, vernalization and autonomous floral induction pathways. Can modulate class B and C homeotic genes expression. When associated with AGL24, mediates effect of gibberellins on flowering under short-day conditions, and regulates the expression of LEAFY (LFY), which links floral induction and floral d…	MP00076
Ciclev10024416m.g	CcGASA10	239	253	-	6.26e-06	CCGATAAAAGCGGCG	LBD	216aa	23698.8	7.6905	DEVELOPMENTAL STAGE: During lateral root formation, expressed in the lateral root primordia, and the developing, emerged, and mature lateral roots.TISSUE SPECIFICITY: Expressed in roots and faintly in shoots.	Transcriptional activator (PubMed:19717544, PubMed:22974309). Involved in lateral root formation. Regulated by the transcriptional activators ARF7 and ARF19 (PubMed:17259263). Functions in the initiation and emergence of lateral roots, in conjunction with LBD18, downstream of ARF7 and ARF19 (PubMed:19717544, PubMed:23749813). Acts downstream of the auxin influx carriers AUX1 and LAX1 in the regul…	MP00309
Ciclev10024764m.g	CcGASA10	32	40	-	8.26e-06	CCGCGTACC	CAMTA	1093aa	122107	5.9418	TISSUE SPECIFICITY: Expressed in roots, stems, leaves, carpels, and siliques, but not in stigmas or other parts of the flower.	Transcription activator that binds to the DNA consensus sequence 5'-[ACG]CGCG[GTC]-3'. Binds calmodulin in a calcium-dependent manner in vitro (PubMed:12218065). Regulates transcriptional activity in response to calcium signals (Probable). Involved in freezing tolerance in association with CAMTA1 and CAMTA2 (PubMed:23581962). Required for the cold-induced expression of DREB1B/CBF1, DREB1C/CBF2, Z…	MP00042
Ciclev10025111m.g	CcGASA10	551	571	+	4.48e-06	GATCACACTCTCCAATGTGGC	AP2	652aa	72100.2	6.7686	DEVELOPMENTAL STAGE: Expressed in floral primordia, in STM-negative region, then in sepal primordia. As sepal develops, progressively confined to a basal core before disappearing. Present in stamen primordia, then confined to a central region as they become stalked and develop locules. Later reduced to procambial cells as stamen mature. From petal primordia, expressed on the lateral edges of deve…	Transcription activator that recognizes and binds to the DNA consensus sequence 5'-CAC[AG]N[AT]TNCCNANG-3'. Required for the initiation and growth of ovules integumenta, and for the development of female gametophyte. Plays a critical role in the development of gynoecium marginal tissues (e.g. stigma, style and septa), and in the fusion of carpels and of medial ridges leading to ovule primordia. A…	MP00088
Ciclev10026061m.g	CcGASA10	421	441	+	6.39e-07	TCTTCTTCTCTTTTTCTTTTG	Dof	330aa	34360.5	9.1261			MP00402
Ciclev10026336m.g	CcGASA10	421	441	-	2.88e-06	CAAAAGAAAAAGAGAAGAAGA	Dof	251aa	27101.8	8.5855			MP00199
Ciclev10026433m.g	CcGASA10	190	204	+	2.34e-06	TGACAAAAGTGGCAA	MIKC_MADS	224aa	25761.2	9.8487	TISSUE SPECIFICITY: Expressed during flower development in stamens, petals and carpels (PubMed:17920788). Expressed in fruits and seeds (PubMed:17920788).	Probable transcription factor involved in flower development.	MP00077
Ciclev10000850m.g	CcGASA11	303	317	-	8.86e-06	GCTTCCACCAGATCA	C2H2	525aa	58418.6	6.6834	TISSUE SPECIFICITY: Expressed in roots (e.g. root tips and lateral roots), leaves, flowers (e.g. stigma, sepal, anther, and filament), stems, siliques and cotyledons.	Probable transcription factor. Together with STOP2, plays a critical role in tolerance to major stress factors in acid soils such as proton H(+) and aluminum ion Al(3+). Required for the expression of genes in response to acidic stress (e.g. ALMT1 and MATE), and Al-activated citrate exudation.	MP00196
Ciclev10013851m.g	CcGASA11	119	138	+	8.33e-07	ACGGAAAAAAGAAAAAGAAA	AP2	724aa	79072.1	6.3717			MP00610
Ciclev10013851m.g	CcGASA11	121	140	+	1.6e-07	GGAAAAAAGAAAAAGAAAAA	AP2	724aa	79072.1	6.3717			MP00610
Ciclev10013851m.g	CcGASA11	123	142	+	2.12e-07	AAAAAAGAAAAAGAAAAAGG	AP2	724aa	79072.1	6.3717			MP00610
Ciclev10018094m.g	CcGASA11	121	141	+	5.89e-07	GGAAAAAAGAAAAAGAAAAAG	Dof	173aa	19290.7	8.8848		Transcription factor that binds specifically to a 5'-AA[AG]G-3' consensus core sequence. Acts as a negative regulator in the phytochrome-mediated light responses. Controls phyB-mediated end-of-day response and the phyA-mediated anthocyanin accumulation. Not involved in direct flowering time regulation. {ECO:0000269|PubMed:19619493}.	MP00166
Ciclev10018094m.g	CcGASA11	127	147	+	1.14e-06	AAGAAAAAGAAAAAGGATATA	Dof	173aa	19290.7	8.8848		Transcription factor that binds specifically to a 5'-AA[AG]G-3' consensus core sequence. Acts as a negative regulator in the phytochrome-mediated light responses. Controls phyB-mediated end-of-day response and the phyA-mediated anthocyanin accumulation. Not involved in direct flowering time regulation. {ECO:0000269|PubMed:19619493}.	MP00166
Ciclev10018473m.g	CcGASA11	515	526	-	1.43e-06	AGAAGCAGAGCA	C2H2	1635aa	184227	8.7	TISSUE SPECIFICITY: Highly expressed in the shoot apical meristem and primary and secondary root tips, and lower expression in cotyledons, leaves and root axis along vascular tissues. Detected in inflorescences, stems and siliques.	Histone demethylase that demethylates 'Lys-27' (H3K27me) of histone H3. Demethylates both tri- (H3K27me3) and di-methylated (H3K27me2) H3K27me (PubMed:21642989, PubMed:27111035). Demethylates also H3K4me3/2 and H3K36me3/2 in an in vitro assay (PubMed:20711170). Involved in the transcriptional regulation of hundreds of genes regulating developmental patterning and responses to various stimuli (Pub…	MP00608
Ciclev10021278m.g	CcGASA11	121	141	+	7.25e-08	GGAAAAAAGAAAAAGAAAAAG	Dof	311aa	34148.2	7.055	Expressed in the vascular tissues and pericycle of primary roots. Detected in the vasculature of the cotyledons, rosette leaves and cauline leaves. In flowers, localized in vasculature of petals, stigma, and stamen filaments, and, to a lower extent, in anthers and carpels. In inflorescence stems, accumulates in the vasculature, particularly in cambium, phloem, and interfascicular parenchyma cells.	Transcription factor that binds specifically to a 5'-AA[AG]G-3' consensus core sequence (By similarity). Promotes expression (PubMed:19915089). The PEAR proteins (e.g. DOF2.4, DOF5.1, DOF3.2, DOF1.1, DOF5.6 and DOF5.3) activate gene expression that promotes radial growth of protophloem sieve elements (PubMed:30626969). Involved in the regulation of interfascicular cambium formation and vascular t…	MP00580
Ciclev10021278m.g	CcGASA11	127	147	+	1.46e-06	AAGAAAAAGAAAAAGGATATA	Dof	311aa	34148.2	7.055	Expressed in the vascular tissues and pericycle of primary roots. Detected in the vasculature of the cotyledons, rosette leaves and cauline leaves. In flowers, localized in vasculature of petals, stigma, and stamen filaments, and, to a lower extent, in anthers and carpels. In inflorescence stems, accumulates in the vasculature, particularly in cambium, phloem, and interfascicular parenchyma cells.	Transcription factor that binds specifically to a 5'-AA[AG]G-3' consensus core sequence (By similarity). Promotes expression (PubMed:19915089). The PEAR proteins (e.g. DOF2.4, DOF5.1, DOF3.2, DOF1.1, DOF5.6 and DOF5.3) activate gene expression that promotes radial growth of protophloem sieve elements (PubMed:30626969). Involved in the regulation of interfascicular cambium formation and vascular t…	MP00580
Ciclev10022568m.g	CcGASA11	119	139	-	7.85e-06	TTTTCTTTTTCTTTTTTCCGT	MIKC_MADS	221aa	25188.7	9.8033	DEVELOPMENTAL STAGE: Rapidly up-regulated in apical meristems during the transition to flowering. Transiently expressed in inflorescence meristem. Re-appears in stage 3 flowers, in the central dome that later will develop into stamens and carpels. {ECO:0000269|PubMed:19656343}.TISSUE SPECIFICITY: Widely expressed. Not found in the apical meristem of short-day grown plants in vegetative stage.	Transcription activator active in flowering time control. May integrate signals from the photoperiod, vernalization and autonomous floral induction pathways. Can modulate class B and C homeotic genes expression. When associated with AGL24, mediates effect of gibberellins on flowering under short-day conditions, and regulates the expression of LEAFY (LFY), which links floral induction and floral d…	MP00076
Ciclev10022568m.g	CcGASA11	120	140	-	8.12e-08	TTTTTCTTTTTCTTTTTTCCG	MIKC_MADS	221aa	25188.7	9.8033	DEVELOPMENTAL STAGE: Rapidly up-regulated in apical meristems during the transition to flowering. Transiently expressed in inflorescence meristem. Re-appears in stage 3 flowers, in the central dome that later will develop into stamens and carpels. {ECO:0000269|PubMed:19656343}.TISSUE SPECIFICITY: Widely expressed. Not found in the apical meristem of short-day grown plants in vegetative stage.	Transcription activator active in flowering time control. May integrate signals from the photoperiod, vernalization and autonomous floral induction pathways. Can modulate class B and C homeotic genes expression. When associated with AGL24, mediates effect of gibberellins on flowering under short-day conditions, and regulates the expression of LEAFY (LFY), which links floral induction and floral d…	MP00076
Ciclev10022568m.g	CcGASA11	121	141	-	5.47e-07	CTTTTTCTTTTTCTTTTTTCC	MIKC_MADS	221aa	25188.7	9.8033	DEVELOPMENTAL STAGE: Rapidly up-regulated in apical meristems during the transition to flowering. Transiently expressed in inflorescence meristem. Re-appears in stage 3 flowers, in the central dome that later will develop into stamens and carpels. {ECO:0000269|PubMed:19656343}.TISSUE SPECIFICITY: Widely expressed. Not found in the apical meristem of short-day grown plants in vegetative stage.	Transcription activator active in flowering time control. May integrate signals from the photoperiod, vernalization and autonomous floral induction pathways. Can modulate class B and C homeotic genes expression. When associated with AGL24, mediates effect of gibberellins on flowering under short-day conditions, and regulates the expression of LEAFY (LFY), which links floral induction and floral d…	MP00076
Ciclev10022568m.g	CcGASA11	122	142	-	1.21e-07	CCTTTTTCTTTTTCTTTTTTC	MIKC_MADS	221aa	25188.7	9.8033	DEVELOPMENTAL STAGE: Rapidly up-regulated in apical meristems during the transition to flowering. Transiently expressed in inflorescence meristem. Re-appears in stage 3 flowers, in the central dome that later will develop into stamens and carpels. {ECO:0000269|PubMed:19656343}.TISSUE SPECIFICITY: Widely expressed. Not found in the apical meristem of short-day grown plants in vegetative stage.	Transcription activator active in flowering time control. May integrate signals from the photoperiod, vernalization and autonomous floral induction pathways. Can modulate class B and C homeotic genes expression. When associated with AGL24, mediates effect of gibberellins on flowering under short-day conditions, and regulates the expression of LEAFY (LFY), which links floral induction and floral d…	MP00076
Ciclev10026061m.g	CcGASA11	124	144	-	1.19e-07	ATCCTTTTTCTTTTTCTTTTT	Dof	330aa	34360.5	9.1261			MP00402
Ciclev10026336m.g	CcGASA11	118	138	+	9.92e-06	CACGGAAAAAAGAAAAAGAAA	Dof	251aa	27101.8	8.5855			MP00199
Ciclev10026336m.g	CcGASA11	124	144	+	1.98e-07	AAAAAGAAAAAGAAAAAGGAT	Dof	251aa	27101.8	8.5855			MP00199
Ciclev10027178m.g	CcGASA11	431	443	-	2.72e-06	CCCTGGTTGGTGC	MYB	355aa	39667.4	6.168	DEVELOPMENTAL STAGE: Accumulates in an adaxial ball-shaped set of cells in three to five cell layers around the L3 layer of the shoot apical meristem (SAM) in youg plantlets. In the inflorescence meristem, confined to the axils of flower primordia.	Transcription activator (By similarity). Positively regulates axillary meristems (AMs) formation and development, especially during inflorescence.	MP00089
Ciclev10032039m.g	CcGASA11	119	139	-	1.24e-07	TTTTCTTTTTCTTTTTTCCGT	Dof	338aa	36600.8	8.9078			MP00407
Ciclev10032039m.g	CcGASA11	125	145	-	1.06e-06	TATCCTTTTTCTTTTTCTTTT	Dof	338aa	36600.8	8.9078			MP00407
Ciclev10002297m.g	CcGASA12	158	168	+	4.07e-06	CACACTCACTC	C2H2	245aa	26027.9	8.2385	TISSUE SPECIFICITY: Expressed in roots, stems and leaves.	Transcriptional repressor involved in abiotic stress responses. Can repress the stress responsive genes DREB1A and LTI78. Probably involved in jasmonate (JA) early signaling response. May regulate the expression of the JA biosynthesis gene LOX3 and control the expression of TIFY10A/JAZ1, a key repressor in the JA signaling cascade.	MP00162
Ciclev10001400m.g	CcGASA13	384	404	+	8.15e-06	ATTACTCACCCTCTCACCCTC	BBR-BPC	396aa	43866.1	9.9661	TISSUE SPECIFICITY: Expressed in seedlings, leaves and pistils. Detected in the base of flowers and tips of carpels, in sepal vasculature, in young rosette, in the lateral and tip of primary roots, and in ovule at the exception of the outer integument.	Transcriptional regulator that specifically binds to GA-rich elements (GAGA-repeats) present in regulatory sequences of genes involved in developmental processes.	MP00540
Ciclev10001400m.g	CcGASA13	386	406	+	2.87e-06	TACTCACCCTCTCACCCTCTC	BBR-BPC	396aa	43866.1	9.9661	TISSUE SPECIFICITY: Expressed in seedlings, leaves and pistils. Detected in the base of flowers and tips of carpels, in sepal vasculature, in young rosette, in the lateral and tip of primary roots, and in ovule at the exception of the outer integument.	Transcriptional regulator that specifically binds to GA-rich elements (GAGA-repeats) present in regulatory sequences of genes involved in developmental processes.	MP00540
Ciclev10001400m.g	CcGASA13	388	408	+	4.26e-08	CTCACCCTCTCACCCTCTCTC	BBR-BPC	396aa	43866.1	9.9661	TISSUE SPECIFICITY: Expressed in seedlings, leaves and pistils. Detected in the base of flowers and tips of carpels, in sepal vasculature, in young rosette, in the lateral and tip of primary roots, and in ovule at the exception of the outer integument.	Transcriptional regulator that specifically binds to GA-rich elements (GAGA-repeats) present in regulatory sequences of genes involved in developmental processes.	MP00540
Ciclev10001400m.g	CcGASA13	392	412	+	5.43e-06	CCCTCTCACCCTCTCTCCACT	BBR-BPC	396aa	43866.1	9.9661	TISSUE SPECIFICITY: Expressed in seedlings, leaves and pistils. Detected in the base of flowers and tips of carpels, in sepal vasculature, in young rosette, in the lateral and tip of primary roots, and in ovule at the exception of the outer integument.	Transcriptional regulator that specifically binds to GA-rich elements (GAGA-repeats) present in regulatory sequences of genes involved in developmental processes.	MP00540
Ciclev10001508m.g	CcGASA13	392	411	+	2.96e-06	CCCTCTCACCCTCTCTCCAC	TALE	380aa	43333.1	6.4611	TISSUE SPECIFICITY: Expressed only in the stems.	Probably binds to the DNA sequence 5'-TGAC-3'.	MP00675
Ciclev10001508m.g	CcGASA13	555	574	+	5.3e-06	CTCTTGGAGCCTGCCACGGC	TALE	380aa	43333.1	6.4611	TISSUE SPECIFICITY: Expressed only in the stems.	Probably binds to the DNA sequence 5'-TGAC-3'.	MP00675
Ciclev10001715m.g	CcGASA13	333	344	+	6.31e-06	GTTCCAGCTGTG	bZIP	346aa	38039.2	9.7547	TISSUE SPECIFICITY: Mostly expressed in dividing cells, present in leaves, roots and seedlings.	Transcription activator that binds specifically to the VIP1 response elements (VREs) DNA sequence 5'-ACNGCT-3' found in some stress genes (e.g. TRX8 and MYB44), when phosphorylated/activated by MPK3. Required for Agrobacterium VirE2 nuclear import and tumorigenicity. Promotes transient expression of T-DNA in early stages by interacting with VirE2 in complex with the T-DNA and facilitating its tra…	MP00184
Ciclev10015354m.g	CcGASA13	30	53	-	6.35e-06	GAGAAAGTAAAAGGTGGTGGGTGA	BBR-BPC	424aa	47317.8	10.3535	DEVELOPMENTAL STAGE: Early detected in the floral meristem and floral organ primordia. At later stages, expressed in all floral organs and in particular in the ovule. {ECO:0000269|PubMed:15722463}. TISSUE SPECIFICITY: Expressed in seedlings, leaves and pistils. Detected in the base of flowers and tips of carpels, in leaf and sepal vasculature, in young rosette, in the lateral and tip of primary r…	Transcriptional regulator that specifically binds to GA-rich elements (GAGA-repeats) present in regulatory sequences of genes involved in developmental processes. Negatively regulates the homeotic gene AGL11/STK, which controls ovule primordium identity, by a cooperative binding to purine-rich elements present in the regulatory sequence leading to DNA conformational changes. {ECO:0000269|PubMed:1…	MP00253
Ciclev10015354m.g	CcGASA13	383	406	-	2.42e-06	GAGAGGGTGAGAGGGTGAGTAATA	BBR-BPC	424aa	47317.8	10.3535	DEVELOPMENTAL STAGE: Early detected in the floral meristem and floral organ primordia. At later stages, expressed in all floral organs and in particular in the ovule. {ECO:0000269|PubMed:15722463}. TISSUE SPECIFICITY: Expressed in seedlings, leaves and pistils. Detected in the base of flowers and tips of carpels, in leaf and sepal vasculature, in young rosette, in the lateral and tip of primary r…	Transcriptional regulator that specifically binds to GA-rich elements (GAGA-repeats) present in regulatory sequences of genes involved in developmental processes. Negatively regulates the homeotic gene AGL11/STK, which controls ovule primordium identity, by a cooperative binding to purine-rich elements present in the regulatory sequence leading to DNA conformational changes. {ECO:0000269|PubMed:1…	MP00253
Ciclev10015354m.g	CcGASA13	385	408	-	4.61e-09	GAGAGAGGGTGAGAGGGTGAGTAA	BBR-BPC	424aa	47317.8	10.3535	DEVELOPMENTAL STAGE: Early detected in the floral meristem and floral organ primordia. At later stages, expressed in all floral organs and in particular in the ovule. {ECO:0000269|PubMed:15722463}. TISSUE SPECIFICITY: Expressed in seedlings, leaves and pistils. Detected in the base of flowers and tips of carpels, in leaf and sepal vasculature, in young rosette, in the lateral and tip of primary r…	Transcriptional regulator that specifically binds to GA-rich elements (GAGA-repeats) present in regulatory sequences of genes involved in developmental processes. Negatively regulates the homeotic gene AGL11/STK, which controls ovule primordium identity, by a cooperative binding to purine-rich elements present in the regulatory sequence leading to DNA conformational changes. {ECO:0000269|PubMed:1…	MP00253
Ciclev10015354m.g	CcGASA13	387	410	-	1.52e-06	TGGAGAGAGGGTGAGAGGGTGAGT	BBR-BPC	424aa	47317.8	10.3535	DEVELOPMENTAL STAGE: Early detected in the floral meristem and floral organ primordia. At later stages, expressed in all floral organs and in particular in the ovule. {ECO:0000269|PubMed:15722463}. TISSUE SPECIFICITY: Expressed in seedlings, leaves and pistils. Detected in the base of flowers and tips of carpels, in leaf and sepal vasculature, in young rosette, in the lateral and tip of primary r…	Transcriptional regulator that specifically binds to GA-rich elements (GAGA-repeats) present in regulatory sequences of genes involved in developmental processes. Negatively regulates the homeotic gene AGL11/STK, which controls ovule primordium identity, by a cooperative binding to purine-rich elements present in the regulatory sequence leading to DNA conformational changes. {ECO:0000269|PubMed:1…	MP00253
Ciclev10015354m.g	CcGASA13	389	412	-	4.45e-07	AGTGGAGAGAGGGTGAGAGGGTGA	BBR-BPC	424aa	47317.8	10.3535	DEVELOPMENTAL STAGE: Early detected in the floral meristem and floral organ primordia. At later stages, expressed in all floral organs and in particular in the ovule. {ECO:0000269|PubMed:15722463}. TISSUE SPECIFICITY: Expressed in seedlings, leaves and pistils. Detected in the base of flowers and tips of carpels, in leaf and sepal vasculature, in young rosette, in the lateral and tip of primary r…	Transcriptional regulator that specifically binds to GA-rich elements (GAGA-repeats) present in regulatory sequences of genes involved in developmental processes. Negatively regulates the homeotic gene AGL11/STK, which controls ovule primordium identity, by a cooperative binding to purine-rich elements present in the regulatory sequence leading to DNA conformational changes. {ECO:0000269|PubMed:1…	MP00253
Ciclev10015354m.g	CcGASA13	393	416	-	3.68e-06	AAAGAGTGGAGAGAGGGTGAGAGG	BBR-BPC	424aa	47317.8	10.3535	DEVELOPMENTAL STAGE: Early detected in the floral meristem and floral organ primordia. At later stages, expressed in all floral organs and in particular in the ovule. {ECO:0000269|PubMed:15722463}. TISSUE SPECIFICITY: Expressed in seedlings, leaves and pistils. Detected in the base of flowers and tips of carpels, in leaf and sepal vasculature, in young rosette, in the lateral and tip of primary r…	Transcriptional regulator that specifically binds to GA-rich elements (GAGA-repeats) present in regulatory sequences of genes involved in developmental processes. Negatively regulates the homeotic gene AGL11/STK, which controls ovule primordium identity, by a cooperative binding to purine-rich elements present in the regulatory sequence leading to DNA conformational changes. {ECO:0000269|PubMed:1…	MP00253
Ciclev10020263m.g	CcGASA13	334	344	-	7.7e-06	CACAGCTGGAA	bZIP	427aa	46471.4	6.4603	DEVELOPMENTAL STAGE: Expressed constitutively at a low level in young seedlings and in roots, stems and leaves of mature plants.	Putative transcription factor with an activatory role.	MP00126
Ciclev10020967m.g	CcGASA13	31	48	-	5.7e-06	AGTAAAAGGTGGTGGGTG	MYB	344aa	38128.2	6.7919	DEVELOPMENTAL STAGE: Expression in flowers increases as the flowers develop.TISSUE SPECIFICITY: Expressed in flowers, leaves and weakly in seed pods.		MP00579
Ciclev10027178m.g	CcGASA13	30	42	-	1.76e-06	AGGTGGTGGGTGA	MYB	355aa	39667.4	6.168	DEVELOPMENTAL STAGE: Accumulates in an adaxial ball-shaped set of cells in three to five cell layers around the L3 layer of the shoot apical meristem (SAM) in youg plantlets. In the inflorescence meristem, confined to the axils of flower primordia.	Transcription activator (By similarity). Positively regulates axillary meristems (AMs) formation and development, especially during inflorescence.	MP00089
Ciclev10028398m.g	CcGASA13	29	43	+	2.52e-06	ATCACCCACCACCTT	MYB	459aa	50885.7	6.6682			MP00134
Ciclev10001400m.g	CcGASA14	226	246	+	4.79e-06	TGCTCTTCTTCTCTTTCTCTC	BBR-BPC	396aa	43866.1	9.9661	TISSUE SPECIFICITY: Expressed in seedlings, leaves and pistils. Detected in the base of flowers and tips of carpels, in sepal vasculature, in young rosette, in the lateral and tip of primary roots, and in ovule at the exception of the outer integument.	Transcriptional regulator that specifically binds to GA-rich elements (GAGA-repeats) present in regulatory sequences of genes involved in developmental processes.	MP00540
Ciclev10001400m.g	CcGASA14	228	248	+	8.11e-06	CTCTTCTTCTCTTTCTCTCCT	BBR-BPC	396aa	43866.1	9.9661	TISSUE SPECIFICITY: Expressed in seedlings, leaves and pistils. Detected in the base of flowers and tips of carpels, in sepal vasculature, in young rosette, in the lateral and tip of primary roots, and in ovule at the exception of the outer integument.	Transcriptional regulator that specifically binds to GA-rich elements (GAGA-repeats) present in regulatory sequences of genes involved in developmental processes.	MP00540
Ciclev10001400m.g	CcGASA14	230	250	+	3.37e-06	CTTCTTCTCTTTCTCTCCTTG	BBR-BPC	396aa	43866.1	9.9661	TISSUE SPECIFICITY: Expressed in seedlings, leaves and pistils. Detected in the base of flowers and tips of carpels, in sepal vasculature, in young rosette, in the lateral and tip of primary roots, and in ovule at the exception of the outer integument.	Transcriptional regulator that specifically binds to GA-rich elements (GAGA-repeats) present in regulatory sequences of genes involved in developmental processes.	MP00540
Ciclev10001400m.g	CcGASA14	234	254	+	4.37e-06	TTCTCTTTCTCTCCTTGTCCT	BBR-BPC	396aa	43866.1	9.9661	TISSUE SPECIFICITY: Expressed in seedlings, leaves and pistils. Detected in the base of flowers and tips of carpels, in sepal vasculature, in young rosette, in the lateral and tip of primary roots, and in ovule at the exception of the outer integument.	Transcriptional regulator that specifically binds to GA-rich elements (GAGA-repeats) present in regulatory sequences of genes involved in developmental processes.	MP00540
Ciclev10001508m.g	CcGASA14	234	253	+	3.35e-06	TTCTCTTTCTCTCCTTGTCC	TALE	380aa	43333.1	6.4611	TISSUE SPECIFICITY: Expressed only in the stems.	Probably binds to the DNA sequence 5'-TGAC-3'.	MP00675
Ciclev10002280m.g	CcGASA14	500	514	-	4.13e-06	CCTTCTCCGCCGGCC	ERF	249aa	27215.5	7.4335			MP00240
Ciclev10005750m.g	CcGASA14	499	513	+	7.56e-06	AGGCCGGCGGAGAAG	ERF	240aa	27002.3	6.3695			MP00556
Ciclev10006861m.g	CcGASA14	500	514	-	7.32e-07	CCTTCTCCGCCGGCC	ERF	343aa	37389.7	4.6187			MP00520
Ciclev10009540m.g	CcGASA14	498	511	+	1.78e-06	CAGGCCGGCGGAGA	ERF	200aa	22012.4	4.4774		Probably acts as a transcriptional activator. Binds to the GCC-box pathogenesis-related promoter element. May be involved in the regulation of gene expression by stress factors and by components of stress signal transduction pathways (By similarity).	MP00151
Ciclev10010579m.g	CcGASA14	247	261	-	3.53e-06	AGAGTGAAGGACAAG	NAC	455aa	51360.2	7.521	TISSUE SPECIFICITY: Expressed in the vascular cylinder of roots. Expressed in the differentiation zone of the root stele.	Transcription activator involved in xylem formation (PubMed:25265867, PubMed:25535195). Promotes the expression of the secondary wall-associated transcription factor MYB46 (PubMed:25265867). Functions upstream of NAC030/VND7, a master switch of xylem vessel differentiation (PubMed:25265867, PubMed:25535195). Acts as upstream regulator of NAC101/VND6 and LBD30/ASL19 (PubMed:25535195).	MP00460
Ciclev10013851m.g	CcGASA14	235	254	-	7.89e-06	AGGACAAGGAGAGAAAGAGA	AP2	724aa	79072.1	6.3717			MP00610
Ciclev10015354m.g	CcGASA14	223	246	-	9.65e-08	GAGAGAAAGAGAAGAAGAGCAATG	BBR-BPC	424aa	47317.8	10.3535	DEVELOPMENTAL STAGE: Early detected in the floral meristem and floral organ primordia. At later stages, expressed in all floral organs and in particular in the ovule. {ECO:0000269|PubMed:15722463}. TISSUE SPECIFICITY: Expressed in seedlings, leaves and pistils. Detected in the base of flowers and tips of carpels, in leaf and sepal vasculature, in young rosette, in the lateral and tip of primary r…	Transcriptional regulator that specifically binds to GA-rich elements (GAGA-repeats) present in regulatory sequences of genes involved in developmental processes. Negatively regulates the homeotic gene AGL11/STK, which controls ovule primordium identity, by a cooperative binding to purine-rich elements present in the regulatory sequence leading to DNA conformational changes. {ECO:0000269|PubMed:1…	MP00253
Ciclev10015354m.g	CcGASA14	225	248	-	1.52e-07	AGGAGAGAAAGAGAAGAAGAGCAA	BBR-BPC	424aa	47317.8	10.3535	DEVELOPMENTAL STAGE: Early detected in the floral meristem and floral organ primordia. At later stages, expressed in all floral organs and in particular in the ovule. {ECO:0000269|PubMed:15722463}. TISSUE SPECIFICITY: Expressed in seedlings, leaves and pistils. Detected in the base of flowers and tips of carpels, in leaf and sepal vasculature, in young rosette, in the lateral and tip of primary r…	Transcriptional regulator that specifically binds to GA-rich elements (GAGA-repeats) present in regulatory sequences of genes involved in developmental processes. Negatively regulates the homeotic gene AGL11/STK, which controls ovule primordium identity, by a cooperative binding to purine-rich elements present in the regulatory sequence leading to DNA conformational changes. {ECO:0000269|PubMed:1…	MP00253
Ciclev10015354m.g	CcGASA14	227	250	-	2.66e-06	CAAGGAGAGAAAGAGAAGAAGAGC	BBR-BPC	424aa	47317.8	10.3535	DEVELOPMENTAL STAGE: Early detected in the floral meristem and floral organ primordia. At later stages, expressed in all floral organs and in particular in the ovule. {ECO:0000269|PubMed:15722463}. TISSUE SPECIFICITY: Expressed in seedlings, leaves and pistils. Detected in the base of flowers and tips of carpels, in leaf and sepal vasculature, in young rosette, in the lateral and tip of primary r…	Transcriptional regulator that specifically binds to GA-rich elements (GAGA-repeats) present in regulatory sequences of genes involved in developmental processes. Negatively regulates the homeotic gene AGL11/STK, which controls ovule primordium identity, by a cooperative binding to purine-rich elements present in the regulatory sequence leading to DNA conformational changes. {ECO:0000269|PubMed:1…	MP00253
Ciclev10015354m.g	CcGASA14	229	252	-	1.78e-08	GACAAGGAGAGAAAGAGAAGAAGA	BBR-BPC	424aa	47317.8	10.3535	DEVELOPMENTAL STAGE: Early detected in the floral meristem and floral organ primordia. At later stages, expressed in all floral organs and in particular in the ovule. {ECO:0000269|PubMed:15722463}. TISSUE SPECIFICITY: Expressed in seedlings, leaves and pistils. Detected in the base of flowers and tips of carpels, in leaf and sepal vasculature, in young rosette, in the lateral and tip of primary r…	Transcriptional regulator that specifically binds to GA-rich elements (GAGA-repeats) present in regulatory sequences of genes involved in developmental processes. Negatively regulates the homeotic gene AGL11/STK, which controls ovule primordium identity, by a cooperative binding to purine-rich elements present in the regulatory sequence leading to DNA conformational changes. {ECO:0000269|PubMed:1…	MP00253
Ciclev10015354m.g	CcGASA14	231	254	-	6.49e-07	AGGACAAGGAGAGAAAGAGAAGAA	BBR-BPC	424aa	47317.8	10.3535	DEVELOPMENTAL STAGE: Early detected in the floral meristem and floral organ primordia. At later stages, expressed in all floral organs and in particular in the ovule. {ECO:0000269|PubMed:15722463}. TISSUE SPECIFICITY: Expressed in seedlings, leaves and pistils. Detected in the base of flowers and tips of carpels, in leaf and sepal vasculature, in young rosette, in the lateral and tip of primary r…	Transcriptional regulator that specifically binds to GA-rich elements (GAGA-repeats) present in regulatory sequences of genes involved in developmental processes. Negatively regulates the homeotic gene AGL11/STK, which controls ovule primordium identity, by a cooperative binding to purine-rich elements present in the regulatory sequence leading to DNA conformational changes. {ECO:0000269|PubMed:1…	MP00253
Ciclev10015354m.g	CcGASA14	233	256	-	4.38e-06	GAAGGACAAGGAGAGAAAGAGAAG	BBR-BPC	424aa	47317.8	10.3535	DEVELOPMENTAL STAGE: Early detected in the floral meristem and floral organ primordia. At later stages, expressed in all floral organs and in particular in the ovule. {ECO:0000269|PubMed:15722463}. TISSUE SPECIFICITY: Expressed in seedlings, leaves and pistils. Detected in the base of flowers and tips of carpels, in leaf and sepal vasculature, in young rosette, in the lateral and tip of primary r…	Transcriptional regulator that specifically binds to GA-rich elements (GAGA-repeats) present in regulatory sequences of genes involved in developmental processes. Negatively regulates the homeotic gene AGL11/STK, which controls ovule primordium identity, by a cooperative binding to purine-rich elements present in the regulatory sequence leading to DNA conformational changes. {ECO:0000269|PubMed:1…	MP00253
Ciclev10015354m.g	CcGASA14	237	260	-	1.01e-07	GAGTGAAGGACAAGGAGAGAAAGA	BBR-BPC	424aa	47317.8	10.3535	DEVELOPMENTAL STAGE: Early detected in the floral meristem and floral organ primordia. At later stages, expressed in all floral organs and in particular in the ovule. {ECO:0000269|PubMed:15722463}. TISSUE SPECIFICITY: Expressed in seedlings, leaves and pistils. Detected in the base of flowers and tips of carpels, in leaf and sepal vasculature, in young rosette, in the lateral and tip of primary r…	Transcriptional regulator that specifically binds to GA-rich elements (GAGA-repeats) present in regulatory sequences of genes involved in developmental processes. Negatively regulates the homeotic gene AGL11/STK, which controls ovule primordium identity, by a cooperative binding to purine-rich elements present in the regulatory sequence leading to DNA conformational changes. {ECO:0000269|PubMed:1…	MP00253
Ciclev10015976m.g	CcGASA14	247	261	-	8.86e-06	AGAGTGAAGGACAAG	NAC	318aa	35500.6	7.9918	TISSUE SPECIFICITY: Expressed in protoxylem and elongating interfascicular fiber cells of elongating internodes, developing metaxylem cells and interfascicular fibers of non-elongating internodes and developing secondary xylem of roots.TISSUE SPECIFICITY: Expressed in protoxylem and elongating interfascicular fiber cells of elongating internodes, developing metaxylem cells and interfascicular fib…	Transcriptional activator that plays a regulatory role in the development of secondary cell wall fibers. Is a direct target of SND1.Transcriptional activator that plays a regulatory role in the development of secondary cell wall fibers (PubMed:18952777,PubMed:22133261). Involved in the regulation of cellulose and hemicellulose biosynthetic genes as well as of genes involved in lignin polymerizati…	MP00165
Ciclev10017466m.g	CcGASA14	227	246	-	8.67e-07	GAGAGAAAGAGAAGAAGAGC	GRAS	595aa	65035.3	4.8969		Probable transcriptional regulator that acts as a repressor of the gibberellin (GA) signaling pathway. Probably acts by participating in large multiprotein complexes that repress transcription of GA-inducible genes. Upon GA application, it is degraded by the proteasome, allowing the GA signaling pathway.	MP00611
Ciclev10017466m.g	CcGASA14	229	248	-	6.42e-06	AGGAGAGAAAGAGAAGAAGA	GRAS	595aa	65035.3	4.8969		Probable transcriptional regulator that acts as a repressor of the gibberellin (GA) signaling pathway. Probably acts by participating in large multiprotein complexes that repress transcription of GA-inducible genes. Upon GA application, it is degraded by the proteasome, allowing the GA signaling pathway.	MP00611
Ciclev10017466m.g	CcGASA14	233	252	-	3.18e-07	GACAAGGAGAGAAAGAGAAG	GRAS	595aa	65035.3	4.8969		Probable transcriptional regulator that acts as a repressor of the gibberellin (GA) signaling pathway. Probably acts by participating in large multiprotein complexes that repress transcription of GA-inducible genes. Upon GA application, it is degraded by the proteasome, allowing the GA signaling pathway.	MP00611
Ciclev10017466m.g	CcGASA14	235	254	-	6.42e-06	AGGACAAGGAGAGAAAGAGA	GRAS	595aa	65035.3	4.8969		Probable transcriptional regulator that acts as a repressor of the gibberellin (GA) signaling pathway. Probably acts by participating in large multiprotein complexes that repress transcription of GA-inducible genes. Upon GA application, it is degraded by the proteasome, allowing the GA signaling pathway.	MP00611
Ciclev10017466m.g	CcGASA14	241	260	-	4.32e-06	GAGTGAAGGACAAGGAGAGA	GRAS	595aa	65035.3	4.8969		Probable transcriptional regulator that acts as a repressor of the gibberellin (GA) signaling pathway. Probably acts by participating in large multiprotein complexes that repress transcription of GA-inducible genes. Upon GA application, it is degraded by the proteasome, allowing the GA signaling pathway.	MP00611
Ciclev10017822m.g	CcGASA14	247	261	+	2.38e-06	CTTGTCCTTCACTCT	NAC	274aa	30744.8	9.0122	TISSUE SPECIFICITY: Expressed in protoxylem and elongating interfascicular fiber cells of elongating internodes, developing metaxylem cells and interfascicular fibers of non-elongating internodes and developing secondary xylem of roots.	Transcriptional activator that plays a regulatory role in the development of secondary cell wall fibers (PubMed:18952777,PubMed:22133261). Involved in the regulation of cellulose and hemicellulose biosynthetic genes as well as of genes involved in lignin polymerization and signaling (PubMed:22133261). Is not a direct target of SND1 (PubMed:18952777).	MP00459
Ciclev10018044m.g	CcGASA14	500	514	-	3.8e-09	CCTTCTCCGCCGGCC	ERF	293aa	32329.1	8.3196			MP00521
Ciclev10018130m.g	CcGASA14	502	518	+	6.17e-06	CCGGCGGAGAAGGATCA	ERF	296aa	32770.3	4.6881			MP00441
Ciclev10022568m.g	CcGASA14	227	247	+	1.44e-07	GCTCTTCTTCTCTTTCTCTCC	MIKC_MADS	221aa	25188.7	9.8033	DEVELOPMENTAL STAGE: Rapidly up-regulated in apical meristems during the transition to flowering. Transiently expressed in inflorescence meristem. Re-appears in stage 3 flowers, in the central dome that later will develop into stamens and carpels. {ECO:0000269|PubMed:19656343}.TISSUE SPECIFICITY: Widely expressed. Not found in the apical meristem of short-day grown plants in vegetative stage.	Transcription activator active in flowering time control. May integrate signals from the photoperiod, vernalization and autonomous floral induction pathways. Can modulate class B and C homeotic genes expression. When associated with AGL24, mediates effect of gibberellins on flowering under short-day conditions, and regulates the expression of LEAFY (LFY), which links floral induction and floral d…	MP00076
Ciclev10022568m.g	CcGASA14	229	249	+	1.9e-07	TCTTCTTCTCTTTCTCTCCTT	MIKC_MADS	221aa	25188.7	9.8033	DEVELOPMENTAL STAGE: Rapidly up-regulated in apical meristems during the transition to flowering. Transiently expressed in inflorescence meristem. Re-appears in stage 3 flowers, in the central dome that later will develop into stamens and carpels. {ECO:0000269|PubMed:19656343}.TISSUE SPECIFICITY: Widely expressed. Not found in the apical meristem of short-day grown plants in vegetative stage.	Transcription activator active in flowering time control. May integrate signals from the photoperiod, vernalization and autonomous floral induction pathways. Can modulate class B and C homeotic genes expression. When associated with AGL24, mediates effect of gibberellins on flowering under short-day conditions, and regulates the expression of LEAFY (LFY), which links floral induction and floral d…	MP00076
Ciclev10022568m.g	CcGASA14	231	251	+	1e-06	TTCTTCTCTTTCTCTCCTTGT	MIKC_MADS	221aa	25188.7	9.8033	DEVELOPMENTAL STAGE: Rapidly up-regulated in apical meristems during the transition to flowering. Transiently expressed in inflorescence meristem. Re-appears in stage 3 flowers, in the central dome that later will develop into stamens and carpels. {ECO:0000269|PubMed:19656343}.TISSUE SPECIFICITY: Widely expressed. Not found in the apical meristem of short-day grown plants in vegetative stage.	Transcription activator active in flowering time control. May integrate signals from the photoperiod, vernalization and autonomous floral induction pathways. Can modulate class B and C homeotic genes expression. When associated with AGL24, mediates effect of gibberellins on flowering under short-day conditions, and regulates the expression of LEAFY (LFY), which links floral induction and floral d…	MP00076
Ciclev10032059m.g	CcGASA14	500	514	-	1.59e-06	CCTTCTCCGCCGGCC	ERF	334aa	36573.1	4.4141			MP00217
Ciclev10001400m.g	CcGASA15	187	207	+	4.17e-06	AACACTCTCTCTATTTATATC	BBR-BPC	396aa	43866.1	9.9661	TISSUE SPECIFICITY: Expressed in seedlings, leaves and pistils. Detected in the base of flowers and tips of carpels, in sepal vasculature, in young rosette, in the lateral and tip of primary roots, and in ovule at the exception of the outer integument.	Transcriptional regulator that specifically binds to GA-rich elements (GAGA-repeats) present in regulatory sequences of genes involved in developmental processes.	MP00540
Ciclev10012285m.g	CcGASA15	80	100	-	2.78e-06	AAGATTGAGGATCAGCATGAG	MYB	309aa	34592.5	7.6472	DEVELOPMENTAL STAGE: Detected in the apical inflorescence meristem, in bract primordia arising in its periphery and in floral meristems produced in the axils of bracts (stages 0-3). From stage 3 to stage 8, detected in all floral organs irrespective of their dorsoventral positions. From stage 9, barely detectable in bracts, sepals, and stamens. In the corolla, however, expression was maintained a…	Involved in the dorsovental asymmetry of flowers. Promotes ventral identity.	MP00296
Ciclev10013851m.g	CcGASA15	378	397	-	1.62e-06	CAAAAAAAAAAAAAAAAAAA	AP2	724aa	79072.1	6.3717			MP00610
Ciclev10022568m.g	CcGASA15	377	397	+	3.73e-07	GTTTTTTTTTTTTTTTTTTTG	MIKC_MADS	221aa	25188.7	9.8033	DEVELOPMENTAL STAGE: Rapidly up-regulated in apical meristems during the transition to flowering. Transiently expressed in inflorescence meristem. Re-appears in stage 3 flowers, in the central dome that later will develop into stamens and carpels. {ECO:0000269|PubMed:19656343}.TISSUE SPECIFICITY: Widely expressed. Not found in the apical meristem of short-day grown plants in vegetative stage.	Transcription activator active in flowering time control. May integrate signals from the photoperiod, vernalization and autonomous floral induction pathways. Can modulate class B and C homeotic genes expression. When associated with AGL24, mediates effect of gibberellins on flowering under short-day conditions, and regulates the expression of LEAFY (LFY), which links floral induction and floral d…	MP00076
Ciclev10022568m.g	CcGASA15	378	398	+	3.4e-07	TTTTTTTTTTTTTTTTTTTGG	MIKC_MADS	221aa	25188.7	9.8033	DEVELOPMENTAL STAGE: Rapidly up-regulated in apical meristems during the transition to flowering. Transiently expressed in inflorescence meristem. Re-appears in stage 3 flowers, in the central dome that later will develop into stamens and carpels. {ECO:0000269|PubMed:19656343}.TISSUE SPECIFICITY: Widely expressed. Not found in the apical meristem of short-day grown plants in vegetative stage.	Transcription activator active in flowering time control. May integrate signals from the photoperiod, vernalization and autonomous floral induction pathways. Can modulate class B and C homeotic genes expression. When associated with AGL24, mediates effect of gibberellins on flowering under short-day conditions, and regulates the expression of LEAFY (LFY), which links floral induction and floral d…	MP00076
Ciclev10022568m.g	CcGASA15	542	562	+	5.63e-06	TTTCATTTTCCTTCTATTTTC	MIKC_MADS	221aa	25188.7	9.8033	DEVELOPMENTAL STAGE: Rapidly up-regulated in apical meristems during the transition to flowering. Transiently expressed in inflorescence meristem. Re-appears in stage 3 flowers, in the central dome that later will develop into stamens and carpels. {ECO:0000269|PubMed:19656343}.TISSUE SPECIFICITY: Widely expressed. Not found in the apical meristem of short-day grown plants in vegetative stage.	Transcription activator active in flowering time control. May integrate signals from the photoperiod, vernalization and autonomous floral induction pathways. Can modulate class B and C homeotic genes expression. When associated with AGL24, mediates effect of gibberellins on flowering under short-day conditions, and regulates the expression of LEAFY (LFY), which links floral induction and floral d…	MP00076
Ciclev10002471m.g	CcGASA16/17/18	350	363	+	7.11e-06	CCCAAAAAAGAAAT	MIKC_MADS	212aa	24829.2	8.6355	TISSUE SPECIFICITY: Expressed during flower development in stamens and petals.	Probable transcription factor that may play role in specifying stamen and petal organ identity.	MP00080
Ciclev10011968m.g	CcGASA16/17/18	247	261	+	9.46e-06	TTAATTACTTAATTA	ZF-HD	380aa	41280.9	7.8801			MP00387
Ciclev10015354m.g	CcGASA16/17/18	445	468	-	7.78e-06	GATAAAGAGATATAGAGGAAGCAA	BBR-BPC	424aa	47317.8	10.3535	DEVELOPMENTAL STAGE: Early detected in the floral meristem and floral organ primordia. At later stages, expressed in all floral organs and in particular in the ovule. {ECO:0000269|PubMed:15722463}. TISSUE SPECIFICITY: Expressed in seedlings, leaves and pistils. Detected in the base of flowers and tips of carpels, in leaf and sepal vasculature, in young rosette, in the lateral and tip of primary r…	Transcriptional regulator that specifically binds to GA-rich elements (GAGA-repeats) present in regulatory sequences of genes involved in developmental processes. Negatively regulates the homeotic gene AGL11/STK, which controls ovule primordium identity, by a cooperative binding to purine-rich elements present in the regulatory sequence leading to DNA conformational changes. {ECO:0000269|PubMed:1…	MP00253
Ciclev10015354m.g	CcGASA16/17/18	447	470	-	8.65e-07	GGGATAAAGAGATATAGAGGAAGC	BBR-BPC	424aa	47317.8	10.3535	DEVELOPMENTAL STAGE: Early detected in the floral meristem and floral organ primordia. At later stages, expressed in all floral organs and in particular in the ovule. {ECO:0000269|PubMed:15722463}. TISSUE SPECIFICITY: Expressed in seedlings, leaves and pistils. Detected in the base of flowers and tips of carpels, in leaf and sepal vasculature, in young rosette, in the lateral and tip of primary r…	Transcriptional regulator that specifically binds to GA-rich elements (GAGA-repeats) present in regulatory sequences of genes involved in developmental processes. Negatively regulates the homeotic gene AGL11/STK, which controls ovule primordium identity, by a cooperative binding to purine-rich elements present in the regulatory sequence leading to DNA conformational changes. {ECO:0000269|PubMed:1…	MP00253
Ciclev10015354m.g	CcGASA16/17/18	449	472	-	1.24e-06	AAGGGATAAAGAGATATAGAGGAA	BBR-BPC	424aa	47317.8	10.3535	DEVELOPMENTAL STAGE: Early detected in the floral meristem and floral organ primordia. At later stages, expressed in all floral organs and in particular in the ovule. {ECO:0000269|PubMed:15722463}. TISSUE SPECIFICITY: Expressed in seedlings, leaves and pistils. Detected in the base of flowers and tips of carpels, in leaf and sepal vasculature, in young rosette, in the lateral and tip of primary r…	Transcriptional regulator that specifically binds to GA-rich elements (GAGA-repeats) present in regulatory sequences of genes involved in developmental processes. Negatively regulates the homeotic gene AGL11/STK, which controls ovule primordium identity, by a cooperative binding to purine-rich elements present in the regulatory sequence leading to DNA conformational changes. {ECO:0000269|PubMed:1…	MP00253
Ciclev10016427m.g	CcGASA16/17/18	347	365	-	2.49e-06	GTATTTCTTTTTTGGGAAA	MIKC_MADS	246aa	28189	10.0579	TISSUE SPECIFICITY: Expressed exclusively in stamens and carpels.	Probable transcription factor involved in regulating genes that determines stamen and carpel development in wild-type flowers. {ECO:0000250}.	MP00609
Ciclev10016427m.g	CcGASA16/17/18	492	510	-	2.36e-06	TGCTTGCCATTTTCAGTAA	MIKC_MADS	246aa	28189	10.0579	TISSUE SPECIFICITY: Expressed exclusively in stamens and carpels.	Probable transcription factor involved in regulating genes that determines stamen and carpel development in wild-type flowers. {ECO:0000250}.	MP00609
Ciclev10021682m.g	CcGASA16/17/18	254	264	-	8.8e-06	AGTTAATTAAG	WOX	269aa	29123.4	5.6868			MP00330
Ciclev10021911m.g	CcGASA16/17/18	347	365	+	4.96e-07	TTTCCCAAAAAAGAAATAC	MIKC_MADS	245aa	27757.6	9.3356	TISSUE SPECIFICITY: Expressed in flowers and seeds. {ECO:0000269|Ref.1}.	Probable transcription factor involved in flower development. {ECO:0000250|UniProtKB:Q0HA25}	MP00315
Ciclev10021911m.g	CcGASA16/17/18	492	510	+	2.13e-06	TTACTGAAAATGGCAAGCA	MIKC_MADS	245aa	27757.6	9.3356	TISSUE SPECIFICITY: Expressed in flowers and seeds. {ECO:0000269|Ref.1}.	Probable transcription factor involved in flower development. {ECO:0000250|UniProtKB:Q0HA25}	MP00315
Ciclev10022568m.g	CcGASA16/17/18	538	558	+	3.81e-06	TTTTGATTTTTCTTTTTCTTG	MIKC_MADS	221aa	25188.7	9.8033	DEVELOPMENTAL STAGE: Rapidly up-regulated in apical meristems during the transition to flowering. Transiently expressed in inflorescence meristem. Re-appears in stage 3 flowers, in the central dome that later will develop into stamens and carpels. {ECO:0000269|PubMed:19656343}.TISSUE SPECIFICITY: Widely expressed. Not found in the apical meristem of short-day grown plants in vegetative stage.	Transcription activator active in flowering time control. May integrate signals from the photoperiod, vernalization and autonomous floral induction pathways. Can modulate class B and C homeotic genes expression. When associated with AGL24, mediates effect of gibberellins on flowering under short-day conditions, and regulates the expression of LEAFY (LFY), which links floral induction and floral d…	MP00076
Ciclev10026336m.g	CcGASA16/17/18	540	560	-	8.53e-06	CACAAGAAAAAGAAAAATCAA	Dof	251aa	27101.8	8.5855			MP00199
Ciclev10026433m.g	CcGASA16/17/18	348	362	+	7.72e-07	TTCCCAAAAAAGAAA	MIKC_MADS	224aa	25761.2	9.8487	TISSUE SPECIFICITY: Expressed during flower development in stamens, petals and carpels (PubMed:17920788). Expressed in fruits and seeds (PubMed:17920788).	Probable transcription factor involved in flower development.	MP00077
Ciclev10026457m.g	CcGASA16/17/18	350	364	-	4.99e-06	TATTTCTTTTTTGGG	MIKC_MADS	218aa	24675	6.54	TISSUE SPECIFICITY: Widely expressed with highest levels in shoot tips and axillary buds. Also found in fully developed pedicels and flowers.	Putative transcription factor that coordinates gene expression underlying the differentiation of the pedicel abscission zone. May also be involved in the maintenance of the inflorescence meristem state.	MP00272
Ciclev10032507m.g	CcGASA16/17/18	350	362	+	3.85e-06	CCCAAAAAAGAAA	MIKC_MADS	258aa	29257.4	8.3381	TISSUE SPECIFICITY: Expressed in flowers and seeds.	Probable transcription factor involved in flower development.	MP00605
Ciclev10032519m.g	CcGASA16/17/18	345	363	-	9.61e-08	ATTTCTTTTTTGGGAAAGG	MIKC_MADS	256aa	28849.9	8.4386	DEVELOPMENTAL STAGE: During the reproductive phase, accumulates in immature buds and at the base of the floral organs, and in the receptacle, ovules, anther filaments, and stigma and style of open flowers. Accumulates before fertilization in the cytoplasm in the cells of the egg apparatus and moves into the nucleus during early stages of development following fertilization in the suspensor, embry…	Transcription factor involved in the negative regulation of flowering, probably through the photoperiodic pathway. Acts as both an activator and a repressor of transcription. Binds DNA in a sequence-specific manner in large CArG motif 5'-CC (A/T)8 GG-3'. Participates probably in the regulation of programs active during the early stages of embryo development. Prevents premature perianth senescence…	MP00508
Ciclev10032519m.g	CcGASA16/17/18	490	508	-	2.13e-06	CTTGCCATTTTCAGTAAGT	MIKC_MADS	256aa	28849.9	8.4386	DEVELOPMENTAL STAGE: During the reproductive phase, accumulates in immature buds and at the base of the floral organs, and in the receptacle, ovules, anther filaments, and stigma and style of open flowers. Accumulates before fertilization in the cytoplasm in the cells of the egg apparatus and moves into the nucleus during early stages of development following fertilization in the suspensor, embry…	Transcription factor involved in the negative regulation of flowering, probably through the photoperiodic pathway. Acts as both an activator and a repressor of transcription. Binds DNA in a sequence-specific manner in large CArG motif 5'-CC (A/T)8 GG-3'. Participates probably in the regulation of programs active during the early stages of embryo development. Prevents premature perianth senescence…	MP00508

## Sheet: Table S7
Table S4 The collinearity genelink of GASA family genes in citrus, Arabidopsis, apple and grape genomes
Seq1	Seq2
Cc-transcript:ESR59460	Cg-Cg2g004240.1
Cc-transcript:ESR52986	Cg-Cg5g004540.1
Cc-transcript:ESR53837	Cg-Cg5g010180.1
Cc-transcript:ESR53837	Cg-Cg6g024880.1
Cc-transcript:ESR52986	Cg-Cg7g019960.1
Cc-transcript:ESR51721	Cg-Cg5g004540.1
Cc-transcript:ESR51721	Cg-Cg7g019960.1
Cc-transcript:ESR46837	Cg-Cg2g033080.1
Cc-transcript:ESR47854	Cg-Cg3g020210.1
Cc-transcript:ESR48417	Cg-Cg3g024020.1
Cc-transcript:ESR46837	Cg-Cg8g003430.1
Cc-transcript:ESR43805	Cg-Cg6g018040.1
Cc-transcript:ESR44388	Cg-Cg6g024880.1
Cc-transcript:ESR44261	Cg-Cg6g023440.1
Cc-transcript:ESR36108	Cg-Cg8g003430.1
Cc-transcript:ESR34157	Cg-Cg9g012280.1
Cc-transcript:ESR59460	Cs-Cs2g31040.1
Cc-transcript:ESR52986	Cs-Cs5g04980.2
Cc-transcript:ESR53837	Cs-Cs5g10680.1
Cc-transcript:ESR53837	Cs-Cs6g21260.1
Cc-transcript:ESR52986	Cs-Cs7g08100.2
Cc-transcript:ESR51721	Cs-Cs5g04980.2
Cc-transcript:ESR51721	Cs-Cs7g08100.2
Cc-transcript:ESR46837	Cs-Cs3g15690.1
Cc-transcript:ESR47854	Cs-Cs3g22420.1
Cc-transcript:ESR48417	Cs-Cs3g26080.1
Cc-transcript:ESR46837	Cs-Cs8g04550.1
Cc-transcript:ESR44388	Cs-Cs5g10680.1
Cc-transcript:ESR43805	Cs-Cs6g17190.1
Cc-transcript:ESR44261	Cs-Cs6g20220.1
Cc-transcript:ESR44388	Cs-Cs6g21260.1
Cc-transcript:ESR36108	Cs-Cs3g15690.1
Cc-transcript:ESR36108	Cs-Cs8g04550.1
Cc-transcript:ESR59460	Pt-Pt2g002340.1
Cc-transcript:ESR53837	Pt-Pt3g006440.1
Cc-transcript:ESR52986	Pt-Pt3g000310.1
Cc-transcript:ESR52986	Pt-Pt4g003920.1
Cc-transcript:ESR53837	Pt-Pt6g002850.1
Cc-transcript:ESR52986	Pt-PtUn029050.1
Cc-transcript:ESR51721	Pt-Pt3g000310.1
Cc-transcript:ESR51721	Pt-Pt4g003920.1
Cc-transcript:ESR46837	Pt-Pt5g012100.1
Cc-transcript:ESR48417	Pt-Pt5g001950.1
Cc-transcript:ESR44388	Pt-Pt3g006440.1
Cc-transcript:ESR43805	Pt-Pt6g005020.1
Cc-transcript:ESR44261	Pt-Pt6g001980.1
Cc-transcript:ESR44388	Pt-Pt6g002850.1
Cc-transcript:ESR36108	Pt-Pt5g012100.1
Cc-transcript:ESR34469	Pt-Pt9g014740.1
Cc-transcript:ESR52986	Md-transcript:mRNA:MD13G0075800
Cc-transcript:ESR53837	Md-transcript:mRNA:MD14G0173900
Cc-transcript:ESR52986	Md-transcript:mRNA:MD16G0076600
Cc-transcript:ESR52986	Md-transcript:mRNA:MD17G0034800
Cc-transcript:ESR53837	Md-transcript:mRNA:MD09G0045900
Cc-transcript:ESR51721	Md-transcript:mRNA:MD13G0075800
Cc-transcript:ESR51721	Md-transcript:mRNA:MD16G0076600
Cc-transcript:ESR51721	Md-transcript:mRNA:MD17G0034800
Cc-transcript:ESR48417	Md-transcript:mRNA:MD15G0010300
Cc-transcript:ESR46837	Md-transcript:mRNA:MD15G0064700
Cc-transcript:ESR48417	Md-transcript:mRNA:MD02G0113100
Cc-transcript:ESR46837	Md-transcript:mRNA:MD05G0076800
Cc-transcript:ESR46837	Md-transcript:mRNA:MD08G0075200
Cc-transcript:ESR44261	Md-transcript:mRNA:MD13G0075800
Cc-transcript:ESR44388	Md-transcript:mRNA:MD14G0173900
Cc-transcript:ESR44261	Md-transcript:mRNA:MD16G0076600
Cc-transcript:ESR44261	Md-transcript:mRNA:MD17G0034800
Cc-transcript:ESR44388	Md-transcript:mRNA:MD09G0045900
Cc-transcript:ESR44261	Md-transcript:mRNA:MD09G0033600
Cc-transcript:ESR43805	Md-transcript:mRNA:MD09G0226400
Cc-transcript:ESR36108	Md-transcript:mRNA:MD15G0064700
Cc-transcript:ESR36108	Md-transcript:mRNA:MD05G0076800
Cc-transcript:ESR36108	Md-transcript:mRNA:MD08G0075200
Cc-transcript:ESR34469	Md-transcript:mRNA:MD14G0071800
Cc-transcript:ESR34157	Md-transcript:mRNA:MD04G0008900
Cc-transcript:ESR52986	Vv-transcript:VIT_14s0066g01790.t01
Cc-transcript:ESR53837	Vv-transcript:VIT_17s0000g06210.t01
Cc-transcript:ESR51721	Vv-transcript:VIT_01s0026g00620.t01
Cc-transcript:ESR51721	Vv-transcript:VIT_14s0066g01790.t01
Cc-transcript:ESR48417	Vv-transcript:VIT_18s0001g14270.t01
Cc-transcript:ESR47854	Vv-transcript:VIT_18s0072g01110.t01
Cc-transcript:ESR46837	Vv-transcript:VIT_18s0001g09460.t01
Cc-transcript:ESR46837	Vv-transcript:VIT_03s0091g00390.t01
Cc-transcript:ESR46837	Vv-transcript:VIT_07s0129g00580.t01
Cc-transcript:ESR44261	Vv-transcript:VIT_14s0066g01790.t01
Cc-transcript:ESR44388	Vv-transcript:VIT_14s0108g00740.t01
Cc-transcript:ESR44388	Vv-transcript:VIT_17s0000g06210.t01
Cc-transcript:ESR36108	Vv-transcript:VIT_18s0001g09460.t01
Cc-transcript:ESR36108	Vv-transcript:VIT_03s0091g00390.t01
Cc-transcript:ESR36108	Vv-transcript:VIT_07s0129g00580.t01
Cc-transcript:ESR34469	Vv-transcript:VIT_08s0007g05860.t01
Cc-transcript:ESR48417	At-transcript:AT1G75750.1
Cc-transcript:ESR47854	At-transcript:AT1G22690.1
Cc-transcript:ESR36108	At-transcript:AT2G14900.1
Cc-transcript:ESR34469	At-transcript:AT3G10185.1
Cc-transcript:ESR47854	At-transcript:AT4G09600.1
Cc-transcript:ESR44388	At-transcript:AT5G15230.1
